# Supplementary material for: Modelling with ANIMO: between fuzzy logic and differential equations
Source: BMC Syst Biol. 2016 Jul 27;10:56. doi: 10.1186/s12918-016-0286-z (PMC4962523; doi:10.1186/s12918-016-0286-z)
Supplement: Additional file 2 — ANIMOmodels and data for the case studies. (ZIP 152 kb) [file 12918_2016_286_MOESM2_ESM.zip]

Archive with 16 entries (15 files):
- Model_and_data/
- Model_and_data/Circadian_Clock_ODE_Data_rescaled_0-100_24h.csv
- Model_and_data/Data_0TNFa_100EGF_24h.csv
- Model_and_data/Data_100TGFa_24h_IL-1a.csv
- Model_and_data/Data_100TNFa_0EGF_24h.csv
- Model_and_data/Data_100TNFa_24h_IL-1a.csv
- Model_and_data/Data_5TNFa_10C225_2h_MK2_JNK1.csv
- Model_and_data/Data_5TNFa_2h_MK2_JNK1.csv
- Model_and_data/Data_TNFa100_EGF100_24h.csv
- Model_and_data/Model_Drosophila_circadian_clock_final.cys
- Model_and_data/Model_Drosophila_circadian_clock_initial.cys
- Model_and_data/Model_TNF_EGF_final_version.cys
- Model_and_data/Model_TNF_EGF_first_version.cys
- Model_and_data/Model_TNF_EGF_no_hypotheses.cys
- Model_and_data/ReadMe.txt
- Model_and_data/Small_TNF_model.cys
