# Supplementary material for: Modelling with ANIMO: between fuzzy logic and differential equations
Source: BMC Syst Biol. 2016 Jul 27;10:56. doi: 10.1186/s12918-016-0286-z (PMC4962523; doi:10.1186/s12918-016-0286-z)
Supplement: Additional file 2 — ANIMOmodels and data for the case studies. (ZIP 152 kb) [file 12918_2016_286_MOESM2_ESM.zip › Model_and_data/Circadian_Clock_ODE_Data_rescaled_0-100_24h.csv]

Time (min)	CYC/CLK_ODE	CLK_ODE	clk_ODE	CRY_ODE	CWO_ODE	cwo_ODE	PDP1_ODE	pdp1_ODE	PER/TIM_ODE	PER_ODE	per_ODE	TIM_ODE	tim_ODE	VRI_ODE	vri_ODE
0	99.3635	0.0038	5.4093	65.1737	7.175	59.0983	44.4646	68.8157	24.7411	60.4062	96.5035	68.3538	82.8	29.7579	83.3336
18.7345470969	99.4711	0.0134	5.6608	64.768	7.4816	59.8622	45.0602	69.3804	25.2989	61.0405	96.7311	68.9181	83.2878	30.306	83.8321
20.4422849074	99.5701	0.0286	5.9181	64.3609	7.7954	60.6282	45.658	69.9438	25.863	61.6743	96.9531	69.4807	83.7715	30.8581	84.3262
31.140550566	99.6603	0.0497	6.1812	63.9522	8.1165	61.396	46.2578	70.5058	26.4333	62.3075	97.1694	70.0416	84.251	31.4143	84.8158
34.1039473495	99.7409	0.0765	6.45	63.542	8.445	62.1653	46.8596	71.0662	27.0098	62.9401	97.3796	70.6007	84.7261	31.9745	85.3007
38.3732518688	99.8147	0.1108	6.738	63.1104	8.7973	62.9732	47.4926	71.6521	27.6208	63.6024	97.5933	71.1849	85.2192	32.566	85.8038
40.48273974	99.8769	0.1515	7.0323	62.6772	9.1578	63.782	48.1276	72.2358	28.2385	64.2638	97.7999	71.7669	85.7071	33.1618	86.3013
43.0443064488	99.927	0.1985	7.333	62.2425	9.5264	64.5914	48.7645	72.8173	28.8628	64.9239	97.9991	72.3465	86.1895	33.7617	86.7929
48.6194386899	99.9644	0.252	7.6399	61.8062	9.9032	65.4009	49.4031	73.3963	29.4935	65.5827	98.1905	72.9235	86.6662	34.3657	87.2783
51.1308366498	99.9899	0.3161	7.9744	61.339	10.3144	66.2644	50.0863	74.0112	30.1737	66.284	98.3858	73.5363	87.1683	35.0145	87.7891
53.6923233446	100	0.3876	8.316	60.8701	10.735	67.127	50.7713	74.6227	30.8611	66.9834	98.5715	74.1459	87.6633	35.6678	88.2922
56.7059688909	99.9946	0.4664	8.6647	60.3995	11.165	67.9881	51.4579	75.2306	31.5557	67.6807	98.7473	74.752	88.1509	36.3254	88.7874
63.9385901797	99.9735	0.5526	9.0205	59.9272	11.6044	68.8473	52.146	75.8347	32.2572	68.3756	98.9126	75.3544	88.6308	36.9872	89.2741
64.7924990919	99.94	0.639	9.3564	59.4883	12.0198	69.6407	52.7843	76.3904	32.9131	69.017	99.0562	75.9089	89.0682	37.6037	89.7172
65.6463279902	99.8933	0.7318	9.6984	59.0481	12.4434	70.4315	53.4237	76.9423	33.5748	69.656	99.1902	76.4599	89.4985	38.2237	90.1525
71.623290306	99.8337	0.8309	10.0464	58.6065	12.875	71.2192	54.0639	77.4903	34.2423	70.2925	99.3146	77.0072	89.9215	38.8468	90.5798
72.878949279	99.7614	0.9364	10.4005	58.1636	13.3148	72.0032	54.7048	78.034	34.9153	70.9262	99.429	77.5506	90.337	39.4732	90.9989
75.8925948253	99.6777	1.0475	10.758	57.7225	13.7595	72.7777	55.3418	78.5695	35.5889	71.5525	99.5325	78.0862	90.742	40.0982	91.4067
81.8695571411	99.5826	1.1649	11.1214	57.28	14.2122	73.5477	55.9791	79.1005	36.2679	72.1757	99.6258	78.6175	91.1392	40.726	91.8059
83.9790450123	99.4765	1.2885	11.4906	56.8364	14.6728	74.3128	56.6167	79.6268	36.952	72.7957	99.7089	79.1444	91.5284	41.3566	92.1964
86.0886128975	99.36	1.4185	11.8658	56.3915	15.1414	75.0726	57.2545	80.1481	37.6411	73.4122	99.7816	79.6668	91.9094	41.9899	92.5779
89.1021784299	99.2497	1.5377	12.1995	56.0004	15.5588	75.734	57.8137	80.6011	38.2494	73.9497	99.8368	80.1209	92.2368	42.5472	92.905
92.0655752134	99.1323	1.6618	12.5377	55.6083	15.9822	76.3908	58.3727	81.0501	38.8613	74.4843	99.8839	80.5712	92.5577	43.1063	93.225
93.7733130239	99.0081	1.7908	12.8803	55.2154	16.4117	77.0425	58.9315	81.495	39.4768	75.0158	99.923	81.0176	92.8721	43.6673	93.5379
95.0791407457	98.8773	1.9246	13.2273	54.8215	16.8472	77.6889	59.49	81.9356	40.0957	75.5441	99.9541	81.46	93.18	44.2299	93.8435
98.0425375292	98.7512	2.0525	13.5517	54.4571	17.2546	78.2809	60.0053	82.3387	40.6701	76.0289	99.9757	81.8648	93.4583	44.7507	94.1192
102.3118420485	98.62	2.1846	13.8797	54.0919	17.6671	78.8679	60.5202	82.7381	41.2474	76.5107	99.9905	82.266	93.7309	45.2729	94.3886
105.2752388319	98.484	2.3208	14.2115	53.726	18.0847	79.4498	61.0345	83.1337	41.8273	76.9895	99.9986	82.6635	93.9978	45.7962	94.6517
107.434975466	98.3435	2.4612	14.547	53.3594	18.5073	80.0264	61.5482	83.5255	42.4098	77.4651	100	83.0573	94.2589	46.3207	94.9084
115.1196755923	98.2037	2.6007	14.8742	53.0048	18.92	80.5777	62.0433	83.9	42.9743	77.9211	99.9951	83.4337	94.5054	46.8279	95.1502
118.0829923618	98.0601	2.744	15.2049	52.6496	19.3372	81.1237	62.5378	84.2707	43.5412	78.374	99.984	83.8065	94.7465	47.336	95.386
124.9138635899	97.9127	2.8913	15.5389	52.2938	19.7591	81.6642	63.0314	84.6378	44.1102	78.8236	99.9669	84.1756	94.9821	47.845	95.6158
127.8772603734	97.7617	3.0424	15.8763	51.9373	20.1856	82.1991	63.5242	85.0011	44.6812	79.27	99.9438	84.5409	95.2123	48.3548	95.8396
129.5849181699	97.6092	3.1954	16.2127	51.5847	20.6111	82.7215	64.0097	85.3561	45.247	79.7074	99.9151	84.8979	95.4341	48.8588	96.0547
133.0003137769	97.4534	3.3522	16.5524	51.2315	21.041	83.2381	64.4943	85.7073	45.8146	80.1415	99.8808	85.2511	95.6507	49.3634	96.264
138.1234471945	97.2946	3.5128	16.8952	50.8777	21.4753	83.7489	64.9778	86.0548	46.384	80.5721	99.8408	85.6005	95.8618	49.8686	96.4673
140.6850139033	97.1326	3.6772	17.2412	50.5233	21.9139	84.2535	65.4602	86.3984	46.955	80.9992	99.7953	85.946	96.0676	50.3744	96.6649
146.2099773955	96.9677	3.8453	17.5904	50.1684	22.3568	84.7519	65.9414	86.7382	47.5275	81.4227	99.7443	86.2876	96.268	50.8805	96.8565
147.0638062938	96.8	4.0173	17.9427	49.813	22.8039	85.2439	66.4212	87.0741	48.1015	81.8425	99.6879	86.6253	96.4631	51.3869	97.0423
149.2235429278	96.6294	4.193	18.2982	49.4569	23.2552	85.7295	66.8998	87.4061	48.6769	82.2586	99.6261	86.9589	96.6528	51.8937	97.2222
150.0272030772	96.4561	4.3725	18.6567	49.1003	23.7108	86.2085	67.3769	87.7341	49.2536	82.6709	99.5591	87.2886	96.8371	52.4007	97.3963
157.7119032036	96.2788	4.5571	19.0211	48.7405	24.1739	86.6843	67.8561	88.0607	49.8359	83.0824	99.4864	87.6167	97.0174	52.9118	97.5658
160.2734699123	96.0989	4.7456	19.3885	48.3801	24.6412	87.1532	68.3338	88.3832	50.4192	83.4899	99.4084	87.9407	97.1923	53.4229	97.7294
162.8350366211	95.9163	4.9379	19.7591	48.0192	25.1127	87.615	68.8098	88.7016	51.0036	83.8934	99.3254	88.2605	97.3617	53.9341	97.8872
164.1409443569	95.7313	5.134	20.1326	47.6577	25.5882	88.0697	69.2841	89.016	51.5889	84.2927	99.2373	88.5761	97.5258	54.4453	98.039
165.8486021535	95.5413	5.3365	20.5139	47.2912	26.0737	88.5225	69.7625	89.3301	52.1822	84.6928	99.1431	88.8913	97.6863	54.9628	98.1868
168.8119989369	95.3489	5.5428	20.8983	46.9242	26.5632	88.9677	70.2391	89.6399	52.7763	85.0885	99.0439	89.2022	97.8414	55.48	98.3285
174.7889612527	95.154	5.7531	21.2856	46.5567	27.0568	89.4053	70.7136	89.9454	53.3709	85.4798	98.9398	89.5088	97.9909	55.9971	98.4643
179.058265772	94.9566	5.9672	21.676	46.1887	27.5544	89.835	71.1862	90.2467	53.9661	85.8667	98.8308	89.8109	98.1349	56.5139	98.5942
181.1677536433	94.7537	6.1886	22.0755	45.8145	28.0636	90.2633	71.6639	90.5482	54.5708	86.2549	98.7153	90.1133	98.2754	57.0382	98.72
182.0216625555	94.5484	6.4141	22.478	45.4398	28.5768	90.6833	72.1393	90.8453	55.1757	86.6384	98.5949	90.4111	98.4104	57.5621	98.8398
184.1311504267	94.3406	6.6435	22.8835	45.0646	29.0939	91.0949	72.6125	91.1378	55.7808	87.0171	98.4698	90.7043	98.5397	58.0855	98.9534
187.5465460338	94.1305	6.8769	23.2919	44.6889	29.6149	91.4981	73.0833	91.4259	56.386	87.391	98.3401	90.9929	98.6634	58.6083	99.0611
189.2542838443	93.9142	7.1184	23.7104	44.3062	30.1487	91.8994	73.5598	91.7143	57.0014	87.7663	98.2033	91.2819	98.7834	59.1394	99.1644
191.8158505531	93.6955	7.364	24.1319	43.923	30.6864	92.2918	74.0336	91.998	57.6167	88.1366	98.0619	91.566	98.8977	59.6698	99.2616
194.7792473365	93.4744	7.6137	24.5564	43.5394	31.2279	92.6751	74.5048	92.277	58.2316	88.5016	97.9158	91.8454	99.0062	60.1993	99.3526
199.0987206047	93.2509	7.8675	24.9838	43.1553	31.7731	93.0492	74.9733	92.5512	58.846	88.8615	97.7652	92.12	99.109	60.7279	99.4374
200.3543795776	93.0209	8.1301	25.4219	42.7637	32.3319	93.4208	75.4474	92.8256	59.471	89.2226	97.6073	92.3948	99.2078	61.2652	99.5176
202.9661950492	92.7884	8.3969	25.863	42.3716	32.8945	93.7826	75.9186	93.095	60.0952	89.5782	97.4447	92.6645	99.3006	61.8013	99.5915
208.8929086022	92.5534	8.6679	26.307	41.9791	33.4606	94.1348	76.3867	93.3594	60.7185	89.9282	97.2777	92.9293	99.3875	62.3362	99.6591
211.0024764874	92.316	8.9431	26.7538	41.5862	34.0303	94.4771	76.8517	93.6189	61.3407	90.2727	97.1063	93.1892	99.4686	62.8699	99.7205
213.1622131215	92.0716	9.2278	27.212	41.1854	34.6142	94.8157	77.3222	93.8781	61.9734	90.6178	96.9271	93.4488	99.5452	63.4122	99.7767
215.7237798303	91.8248	9.5167	27.673	40.7842	35.2016	95.1439	77.7893	94.1321	62.6047	90.9571	96.7436	93.7032	99.6157	63.9531	99.8265
217.3812688779	91.5754	9.8099	28.1368	40.3825	35.7923	95.4618	78.2529	94.3809	63.2344	91.2904	96.5556	93.9525	99.6803	64.4924	99.87
227.3763719129	91.3235	10.1074	28.6034	39.9805	36.3864	95.7692	78.713	94.6244	63.8625	91.6178	96.3633	94.1966	99.7388	65.03	99.9071
231.4949301437	91.0643	10.4149	29.0816	39.5704	36.9949	96.0715	79.1782	94.8671	64.5006	91.9452	96.163	94.44	99.7922	65.576	99.9386
232.7505891166	90.8025	10.7268	29.5626	39.1599	37.6067	96.3629	79.6395	95.1044	65.1367	92.2663	95.9583	94.6781	99.8395	66.1202	99.9635
233.6044980289	90.5382	11.0431	30.0464	38.749	38.2216	96.6433	80.097	95.3362	65.7705	92.5812	95.7494	94.9109	99.8807	66.6625	99.982
234.4583269271	90.2713	11.3638	30.5328	38.3377	38.8395	96.9125	80.5506	95.5625	66.402	92.8897	95.5362	95.1383	99.9157	67.2026	99.9942
235.5130708627	89.9967	11.6949	31.0311	37.9182	39.4721	97.1755	81.0086	95.7874	67.0429	93.1975	95.3147	95.3645	99.9451	67.7509	100
236.5678147984	89.7194	12.0306	31.5321	37.4983	40.1075	97.4268	81.4625	96.0066	67.681	93.4987	95.0889	95.5852	99.9682	68.2969	99.9993
239.5814603447	89.4395	12.3706	32.0357	37.0781	40.7458	97.6664	81.912	96.22	68.3162	93.7932	94.8589	95.8003	99.985	68.8404	99.9921
243.85068485	89.1569	12.7152	32.5418	36.6574	41.3867	97.8944	82.3571	96.4276	68.9484	94.081	94.6248	96.01	99.9956	69.3816	99.9784
250.6313073152	88.8662	13.0707	33.0601	36.2285	42.0423	98.1147	82.8062	96.6333	69.5892	94.3674	94.382	96.2179	100	69.9303	99.9579
253.192874024	88.5728	13.4309	33.581	35.7991	42.7005	98.3229	83.2506	96.8329	70.2265	94.6468	94.135	96.4202	99.998	70.4764	99.9307
256.2065195703	88.2766	13.7955	34.1042	35.3695	43.361	98.5188	83.6903	97.0266	70.8601	94.9192	93.8838	96.6167	99.9895	71.0196	99.897
257.0603484685	87.9777	14.1646	34.6299	34.9395	44.0238	98.7025	84.1252	97.2142	71.4899	95.1845	93.6286	96.8076	99.9748	71.5599	99.8568
260.023745252	87.6702	14.5453	35.168	34.5009	44.7015	98.8772	84.5634	97.3991	72.1277	95.4477	93.3644	96.9963	99.9532	72.1075	99.8091
260.8775741503	87.3599	14.9307	35.7085	34.0619	45.3812	99.0392	84.9965	97.5778	72.7611	95.7035	93.096	97.1791	99.9251	72.6519	99.7547
269.4161031749	87.0467	15.3206	36.2512	33.6227	46.0628	99.1885	85.4244	97.7502	73.3901	95.9519	92.8235	97.356	99.8904	73.193	99.6937
270.2700120871	86.7307	15.7149	36.7962	33.1832	46.7461	99.3252	85.847	97.9163	74.0144	96.1929	92.547	97.527	99.8493	73.7307	99.6261
271.9776698837	86.4056	16.1217	37.354	32.7347	47.4445	99.4514	86.2725	98.0791	74.646	96.4311	92.261	97.6954	99.8008	74.2754	99.5505
274.8908179043	86.0775	16.5331	37.9139	32.286	48.1445	99.5645	86.6924	98.2354	75.2724	96.6615	91.9708	97.8577	99.7456	74.8164	99.4681
277.5026333759	85.7464	16.949	38.4759	31.837	48.8457	99.6645	87.1066	98.385	75.8935	96.8843	91.6767	98.0139	99.6837	75.3536	99.379
279.2102911724	85.4124	17.3694	39.0399	31.3877	49.5482	99.7514	87.5151	98.5281	76.5091	97.0993	91.3785	98.1641	99.6153	75.8869	99.2832
279.66237001	85.0686	17.8031	39.6174	30.9289	50.266	99.8266	87.926	98.6673	77.1315	97.3107	91.0702	98.3112	99.5387	76.427	99.1787
281.7718578812	84.7217	18.2414	40.1967	30.47	50.9847	99.8882	88.3308	98.7996	77.7478	97.5141	90.7578	98.452	99.4553	76.9628	99.0674
282.6257667934	84.3717	18.6843	40.7779	30.0107	51.7042	99.9363	88.7294	98.925	78.3579	97.7094	90.4415	98.5866	99.3652	77.4943	98.9494
282.7261843051	84.0187	19.1317	41.3607	29.5513	52.4242	99.9709	89.1218	99.0435	78.9616	97.8967	90.1211	98.7149	99.2684	78.0214	98.8246
285.589083563	83.6549	19.5934	41.9579	29.0817	53.1601	99.9924	89.5163	99.1574	79.5717	98.0797	89.7898	98.8396	99.1625	78.5552	98.6903
286.4429924752	83.2879	20.0597	42.5567	28.6118	53.8963	100	89.9041	99.2641	80.1747	98.2543	89.4544	98.9578	99.0498	79.0842	98.549
293.2737836893	82.9177	20.5306	43.157	28.1418	54.6324	99.9937	90.2853	99.3637	80.7706	98.4205	89.115	99.0695	98.9301	79.6082	98.401
294.1276926015	82.5444	21.006	43.7587	27.6716	55.3683	99.9737	90.6598	99.4559	81.3593	98.5783	88.7717	99.1749	98.8037	80.1273	98.2462
295.4336003373	82.159	21.4972	44.3759	27.1902	56.1211	99.939	91.036	99.5429	81.954	98.7311	88.4163	99.276	98.6672	80.6533	98.0807
297.1412581338	81.7704	21.9929	44.9945	26.7086	56.8733	99.89	91.4051	99.6223	82.5408	98.8751	88.0568	99.3705	98.5236	81.1738	97.9083
300.506484992	81.3785	22.4932	45.6142	26.2268	57.6246	99.8269	91.7669	99.6942	83.1194	99.0104	87.6934	99.4582	98.373	81.6888	97.729
306.9354461314	80.9833	22.9979	46.2349	25.745	58.3749	99.7498	92.1215	99.7585	83.6898	99.1369	87.3259	99.5393	98.2154	82.1981	97.5428
307.3372762061	80.5744	23.5204	46.8729	25.2504	59.1434	99.6562	92.4777	99.8166	84.2663	99.2577	86.9449	99.6157	98.0464	82.7148	97.3447
309.4970128402	80.1621	24.0474	47.5118	24.7557	59.9104	99.548	92.8262	99.8667	84.8339	99.3692	86.5597	99.685	97.8702	83.2253	97.1396
315.47405517	79.7464	24.5789	48.1515	24.2609	60.6756	99.4254	93.1668	99.9088	85.3922	99.4716	86.1706	99.7474	97.6868	83.7296	96.9274
318.8392020142	79.3273	25.1147	48.7918	23.7661	61.4388	99.2885	93.4995	99.943	85.9413	99.5648	85.7775	99.8028	97.4962	84.2276	96.7082
324.4144142692	78.8923	25.671	49.4518	23.2565	62.2223	99.1329	93.8339	99.9699	86.4968	99.6513	85.3686	99.8527	97.2926	84.7336	96.4753
325.6700732422	78.4537	26.2318	50.1122	22.7468	63.0032	98.9624	94.1597	99.9884	87.0422	99.7282	84.9557	99.8953	97.0814	85.2326	96.2352
328.6836387746	78.0116	26.7969	50.773	22.2371	63.7813	98.7772	94.4771	99.9984	87.5773	99.7954	84.5387	99.9307	96.8629	85.7247	95.988
331.2452054833	77.566	27.3664	51.4341	21.7273	64.5562	98.5775	94.786	100	88.102	99.8531	84.1176	99.9587	96.6369	86.2097	95.7336
332.5008644563	77.1012	27.9601	52.1182	21.1998	65.3545	98.3559	95.0965	99.9928	88.6339	99.9027	83.6778	99.9802	96.3954	86.7039	95.463
332.902694531	76.6327	28.5583	52.8023	20.6724	66.149	98.1191	95.3977	99.9766	89.1544	99.9421	83.2338	99.9939	96.1461	87.1903	95.1849
340.1855645826	76.1605	29.1607	53.4863	20.1449	66.9394	97.8674	95.6897	99.9515	89.6634	99.9715	82.7856	100	95.8891	87.6688	94.8995
342.2950524539	75.6846	29.7674	54.1699	19.6175	67.7253	97.601	95.9724	99.9174	90.1608	99.9907	82.3334	99.9984	95.6245	88.1393	94.6067
343.1489613661	75.1848	30.4042	54.8821	19.0677	68.5396	97.3079	96.257	99.8723	90.6667	100	81.8578	99.9887	95.3406	88.621	94.2939
345.3086980002	74.681	31.0452	55.5936	18.518	69.3486	96.9993	96.5314	99.8175	91.1598	99.9985	81.3778	99.9707	95.0485	89.0939	93.9734
347.9706822206	74.1734	31.6906	56.3043	17.9685	70.1518	96.6755	96.7956	99.753	91.64	99.9861	80.8937	99.9445	94.7483	89.5577	93.6451
349.9797525802	73.662	32.34	57.0141	17.419	70.9492	96.3367	97.0494	99.6789	92.107	99.963	80.4053	99.9102	94.44	90.0124	93.3093
350.8336614924	73.1184	33.0292	57.7615	16.8395	71.7834	95.9634	97.3059	99.5903	92.5855	99.9271	79.8857	99.8652	94.1063	90.482	92.947
353.7969782619	72.5707	33.7227	58.5076	16.2602	72.6104	95.574	97.5509	99.4909	93.0491	99.8793	79.3617	99.8111	93.7639	90.9412	92.5765
354.2490570995	72.0189	34.4204	59.252	15.681	73.4297	95.1688	97.7844	99.3809	93.498	99.8197	78.8332	99.7481	93.4127	91.39	92.1978
356.5092112452	71.463	35.122	59.9946	15.1021	74.2411	94.7483	98.0062	99.2603	93.932	99.7485	78.3004	99.6762	93.053	91.8282	91.8112
360.2260194153	70.8595	35.8824	60.7928	14.4784	75.1062	94.2781	98.2322	99.1185	94.383	99.6587	77.7214	99.5888	92.6559	92.2884	91.3856
362.3355873005	70.2514	36.6469	61.5884	13.8549	75.9614	93.7909	98.4447	98.9644	94.8165	99.5556	77.1375	99.4911	92.249	92.7362	90.951
368.3125496163	69.6388	37.4155	62.3813	13.2317	76.8061	93.2869	98.6436	98.798	95.2325	99.4392	76.5489	99.3833	91.8325	93.1713	90.5074
376.8510786409	69.0218	38.188	63.1711	12.6088	77.6401	92.7667	98.829	98.6196	95.631	99.3097	75.9556	99.2653	91.4065	93.5936	90.055
382.5267084077	68.3162	39.0691	64.0638	11.9022	78.5732	92.157	99.0229	98.4024	96.0619	99.1468	75.2767	99.1192	90.9116	94.0574	89.5311
383.6317011061	67.6052	39.9546	64.952	11.1961	79.4913	91.5275	99.1992	98.1696	96.4702	98.9673	74.592	98.9603	90.4047	94.5045	88.9962
384.4855300044	66.8889	40.8441	65.8354	10.4904	80.394	90.8789	99.358	97.9215	96.8558	98.7713	73.9018	98.7886	89.8862	94.9348	88.4506
387.4991755507	66.1674	41.7374	66.7136	9.7853	81.2808	90.2117	99.4992	97.6581	97.2187	98.5589	73.2062	98.6042	89.3561	95.3481	87.8943
390.2615772828	65.3861	42.7017	67.6518	9.0277	82.2158	89.4745	99.6315	97.3579	97.5835	98.3126	72.4524	98.392	88.7735	95.7734	87.2847
392.1702301307	64.5991	43.6695	68.5833	8.2708	83.1313	88.7173	99.7434	97.0402	97.9222	98.0479	71.6927	98.1653	88.178	96.1788	86.6634
393.8779679412	63.8066	44.6406	69.5076	7.5146	84.0265	87.9411	99.8351	96.7052	98.2347	97.765	70.9273	97.9244	87.5697	96.5642	86.0305
395.183795663	63.0089	45.6145	70.4244	6.7591	84.901	87.1465	99.9066	96.3531	98.5213	97.4641	70.1565	97.6694	86.9491	96.9294	85.3865
396.439454636	62.9273	45.7139	70.5174	6.6821	84.989	87.0645	99.9128	96.3162	98.549	97.4324	70.0776	97.6426	86.8852	96.9655	85.3202
399.0512701076	62.8456	45.8134	70.6104	6.6052	85.0767	86.9823	99.9187	96.2792	98.5765	97.4006	69.9987	97.6157	86.8211	97.0014	85.2538
400.7087591553	62.7639	45.9128	70.7033	6.5282	85.1643	86.9	99.9244	96.242	98.6037	97.3685	69.9197	97.5886	86.7569	97.0371	85.1873
410.5029471528	62.6821	46.0123	70.796	6.4513	85.2516	86.8174	99.9299	96.2046	98.6307	97.3363	69.8406	97.5614	86.6925	97.0726	85.1206
413.5165926991	62.6003	46.1119	70.8887	6.3743	85.3386	86.7347	99.9353	96.167	98.6573	97.3039	69.7615	97.534	86.6281	97.1078	85.0539
414.3704215974	62.5184	46.2114	70.9813	6.2974	85.4255	86.6518	99.9404	96.1293	98.6837	97.2713	69.6824	97.5065	86.5635	97.1429	84.9871
416.4297407198	62.4365	46.311	71.0739	6.2205	85.5121	86.5688	99.9452	96.0913	98.7099	97.2385	69.6032	97.4789	86.4987	97.1777	84.9201
417.3338183809	62.3545	46.4106	71.1663	6.1435	85.5985	86.4855	99.9499	96.0532	98.7358	97.2056	69.5239	97.4511	86.4339	97.2123	84.853
418.1876472792	61.9438	46.9088	71.6272	5.7591	86.0272	86.0667	99.9702	95.8601	98.8611	97.038	69.1268	97.3099	86.1078	97.3823	84.516
419.8953850897	61.5319	47.4076	72.0859	5.3748	86.4501	85.6436	99.9852	95.6627	98.9798	96.866	68.7284	97.1652	85.7787	97.547	84.1762
422.0048729609	61.1188	47.9068	72.5424	4.9908	86.8673	85.2163	99.995	95.4609	99.0917	96.6895	68.3288	97.0169	85.4465	97.7063	83.8336
427.580085216	60.7045	48.4064	72.9966	4.607	87.2786	84.785	99.9996	95.2547	99.1971	96.5085	67.9279	96.865	85.1113	97.8604	83.4884
428.8357441889	60.6697	48.4482	73.0345	4.5748	87.3128	84.7486	99.9998	95.2372	99.2056	96.4931	67.8942	96.8521	85.0831	97.873	83.4593
430.5434019855	60.6349	48.4901	73.0725	4.5427	87.347	84.7123	99.9999	95.2197	99.2141	96.4777	67.8606	96.8392	85.0548	97.8857	83.4303
431.3973108977	60.6001	48.532	73.1104	4.5105	87.3811	84.6759	100	95.2022	99.2225	96.4623	67.8269	96.8263	85.0265	97.8983	83.4012
432.251139796	60.5653	48.5739	73.1483	4.4784	87.4152	84.6395	100	95.1846	99.2309	96.4468	67.7932	96.8133	84.9982	97.9108	83.372
433.2054662199	60.5585	48.5822	73.1558	4.472	87.4219	84.6323	100	95.1812	99.2326	96.4438	67.7866	96.8108	84.9927	97.9133	83.3663
439.4837610848	60.5516	48.5904	73.1632	4.4657	87.4286	84.6251	100	95.1777	99.2342	96.4407	67.78	96.8082	84.9871	97.9158	83.3606
442.4974066311	60.5448	48.5986	73.1707	4.4594	87.4353	84.618	100	95.1743	99.2359	96.4377	67.7733	96.8057	84.9815	97.9182	83.3549
443.3512355294	60.5379	48.6069	73.1781	4.4531	87.442	84.6108	100	95.1708	99.2375	96.4346	67.7667	96.8031	84.976	97.9207	83.3491
446.3146323128	60.5374	48.6074	73.1786	4.4526	87.4424	84.6103	100	95.1706	99.2376	96.4344	67.7663	96.8029	84.9756	97.9209	83.3487
449.2780290963	60.537	48.608	73.1792	4.4522	87.4429	84.6098	100	95.1703	99.2377	96.4342	67.7658	96.8028	84.9752	97.921	83.3483
449.679779157	60.5365	48.6086	73.1797	4.4518	87.4433	84.6093	100	95.1701	99.2378	96.434	67.7654	96.8026	84.9748	97.9212	83.348
449.7300279199	60.5361	48.6091	73.1802	4.4513	87.4438	84.6089	100	95.1699	99.2379	96.4338	67.7649	96.8024	84.9744	97.9214	83.3476
450.1318579946	60.5357	48.6096	73.1806	4.451	87.4441	84.6085	100	95.1697	99.238	96.4337	67.7646	96.8023	84.9742	97.9215	83.3473
451.8395958051	60.5353	48.61	73.181	4.4507	87.4445	84.6081	100	95.1695	99.2381	96.4335	67.7642	96.8021	84.9739	97.9216	83.347
452.6934247033	60.535	48.6104	73.1813	4.4504	87.4449	84.6077	100	95.1693	99.2382	96.4333	67.7639	96.802	84.9736	97.9217	83.3467
454.4011625138	60.5346	48.6109	73.1817	4.4502	87.4452	84.6073	100	95.1691	99.2383	96.4332	67.7635	96.8019	84.9733	97.9219	83.3464
459.5242159174	60.5342	48.6113	73.1821	4.4499	87.4456	84.607	100	95.1689	99.2384	96.433	67.7632	96.8017	84.973	97.922	83.3461
460.3781248297	60.5339	48.6117	73.1825	4.4497	87.4459	84.6066	100	95.1688	99.2385	96.4329	67.7628	96.8016	84.9727	97.9221	83.3458
462.5378614637	60.5335	48.6122	73.1829	4.4494	87.4463	84.6062	100	95.1686	99.2385	96.4327	67.7625	96.8015	84.9724	97.9223	83.3455
466.1541721081	60.5332	48.6126	73.1833	4.4491	87.4466	84.6058	100	95.1684	99.2386	96.4325	67.7621	96.8013	84.9721	97.9224	83.3452
471.0261417255	60.5314	48.6148	73.1853	4.4479	87.4484	84.6039	100	95.1675	99.2391	96.4317	67.7604	96.8007	84.9706	97.923	83.3436
473.1859583735	60.5295	48.617	73.1872	4.4466	87.4502	84.602	100	95.1666	99.2395	96.4309	67.7586	96.8	84.9692	97.9237	83.3421
473.5877084343	60.5277	48.6191	73.1892	4.4454	87.4519	84.6001	100	95.1656	99.2399	96.4301	67.7569	96.7993	84.9677	97.9243	83.3406
478.7108418518	60.5259	48.6213	73.1912	4.4441	87.4537	84.5983	100	95.1647	99.2404	96.4293	67.7551	96.7986	84.9662	97.925	83.3391
485.9435431546	60.5169	48.6322	73.201	4.4379	87.4625	84.5888	100	95.1602	99.2425	96.4253	67.7464	96.7953	84.9589	97.9282	83.3315
490.2127676599	60.5079	48.6431	73.2108	4.4316	87.4713	84.5793	100	95.1556	99.2447	96.4213	67.7376	96.7919	84.9515	97.9315	83.324
492.4730018196	60.4988	48.6539	73.2207	4.4254	87.4802	84.5699	100	95.151	99.2468	96.4172	67.7289	96.7885	84.9441	97.9347	83.3164
494.9340710027	60.4898	48.6648	73.2305	4.4191	87.489	84.5604	100	95.1464	99.249	96.4132	67.7201	96.7851	84.9368	97.9379	83.3088
500.459034495	60.4446	48.7192	73.2796	4.3879	87.533	84.513	99.9998	95.1235	99.2596	96.393	67.6764	96.7681	84.9	97.9541	83.271
502.1667723055	60.3994	48.7735	73.3287	4.3569	87.577	84.4656	99.9997	95.1005	99.2703	96.3727	67.6326	96.7511	84.8631	97.9702	83.2331
503.2215162411	60.3542	48.8279	73.3778	4.3259	87.6209	84.4181	99.9994	95.0775	99.2808	96.3524	67.5889	96.734	84.8263	97.9862	83.1952
503.874430102	60.3089	48.8823	73.4268	4.2951	87.6648	84.3706	99.9992	95.0544	99.2912	96.3321	67.5451	96.7168	84.7894	98.0021	83.1572
506.4359968108	60.0825	49.1543	73.6716	4.1428	87.8829	84.1324	99.9968	94.9383	99.3423	96.2295	67.3259	96.6297	84.6043	98.0809	82.967
511.1070513908	59.8558	49.4263	73.9156	3.9935	88.0993	83.893	99.9928	94.8209	99.3915	96.1257	67.1065	96.5407	84.4183	98.1581	82.776
512.6138741639	59.6287	49.6984	74.159	3.8473	88.3139	83.6525	99.9874	94.7023	99.4386	96.0206	66.8867	96.4499	84.2315	98.2337	82.5842
514.1206969371	59.4014	49.9706	74.4016	3.7039	88.5268	83.411	99.9804	94.5824	99.4839	95.9142	66.6665	96.3572	84.0439	98.3078	82.3917
515.3763559101	58.9872	50.4655	74.8407	3.451	88.9091	82.9691	99.9638	94.3612	99.5612	95.7174	66.2654	96.1839	83.7005	98.4384	82.0397
516.632014883	58.572	50.9605	75.2773	3.2077	89.2854	82.5238	99.9421	94.1359	99.6321	95.5165	65.8633	96.0043	83.3544	98.5637	81.6853
519.6456604293	58.1558	51.4555	75.7114	2.974	89.6557	82.0751	99.9154	93.9065	99.6967	95.3115	65.4601	95.8186	83.0056	98.6838	81.3285
520.0474104901	57.7387	51.9506	76.1429	2.7499	90.02	81.6231	99.8836	93.673	99.755	95.1024	65.056	95.6267	82.654	98.7987	80.9693
522.6089771989	57.3069	52.4617	76.5857	2.5283	90.3897	81.1531	99.8456	93.4277	99.8086	94.8821	64.6376	95.422	82.2882	98.9118	80.5958
525.1705439076	56.8742	52.9728	77.0256	2.3167	90.7528	80.6799	99.8022	93.1782	99.8555	94.6575	64.2182	95.2108	81.9195	99.0193	80.2199
528.1841894539	56.4406	53.4837	77.4626	2.115	91.1093	80.2035	99.7535	92.9243	99.8958	94.4287	63.7978	94.9929	81.5481	99.1213	79.8416
529.4398484269	56.0061	53.9943	77.8966	1.9231	91.4591	79.7241	99.6995	92.6663	99.9294	94.1957	63.3765	94.7685	81.1739	99.2176	79.4608
532.202330173	55.5342	54.5473	78.3636	1.726	91.8306	79.2013	99.635	92.3819	99.9585	93.9384	62.919	94.518	80.7654	99.3157	79.0456
535.8186408174	55.0614	55.0999	78.8269	1.5402	92.1942	78.6751	99.5643	92.0927	99.9799	93.6762	62.4604	94.2598	80.3537	99.4072	78.6276
536.6724697157	54.5877	55.6521	79.2866	1.3655	92.5498	78.1458	99.4874	91.7986	99.9938	93.4092	62.0008	93.9941	79.939	99.4921	78.2069
537.1245485532	54.113	56.2036	79.7425	1.2019	92.8973	77.6135	99.4044	91.4997	100	93.1375	61.5403	93.7209	79.5212	99.5704	77.7836
538.8322063498	53.5926	56.8066	80.2371	1.0353	93.2684	77.0275	99.3065	91.167	99.9982	92.8347	61.0352	93.4133	79.0606	99.6486	77.3173
546.0649076525	53.0713	57.4087	80.7271	0.8817	93.6298	76.4382	99.2014	90.8288	99.9876	92.5263	60.5292	93.0969	78.5965	99.719	76.848
546.9187365508	52.5491	58.0098	81.2124	0.7409	93.9814	75.8458	99.0889	90.4849	99.968	92.2124	60.0222	92.7717	78.129	99.7815	76.3758
552.443700043	52.026	58.6099	81.6929	0.6128	94.3232	75.2504	98.9692	90.1355	99.9397	91.893	59.5142	92.4379	77.6581	99.8362	75.9006
555.0052667518	51.4399	59.2799	82.2247	0.4842	94.6939	74.5809	98.8268	89.738	99.8977	91.5294	58.945	92.0542	77.1274	99.8881	75.3657
556.3111744876	50.8529	59.9484	82.7503	0.3712	95.0522	73.9082	98.6754	89.3337	99.845	91.1591	58.3747	91.6599	76.5926	99.9302	74.8272
558.0188322841	50.2651	60.6152	83.2697	0.2734	95.398	73.2323	98.515	88.9227	99.7816	90.7823	57.8035	91.2552	76.0539	99.9625	74.2854
558.4206623588	49.6766	61.2801	83.7826	0.1908	95.7313	72.5537	98.3458	88.505	99.7076	90.399	57.2315	90.8402	75.5113	99.9851	73.7403
565.6532836476	48.9905	62.0519	84.3716	0.1134	96.1036	71.7602	98.1377	88.0104	99.6083	89.9448	56.5646	90.3443	74.8748	99.9991	73.1016
566.9591913834	48.3038	62.8208	84.9517	0.056	96.4589	70.9635	97.9177	87.507	99.495	89.4822	55.8967	89.8349	74.2334	100	72.4587
575.497720408	47.6164	63.5867	85.5226	0.0183	96.7971	70.1639	97.686	86.995	99.368	89.0112	55.2281	89.3124	73.5872	99.9878	71.8118
575.8995504827	46.9286	64.3492	86.0843	0	97.1181	69.3617	97.4426	86.4744	99.2273	88.5322	54.5589	88.7769	72.9364	99.9626	71.161
577.6072882932	46.0504	65.3174	86.7874	0.0045	97.503	68.3349	97.1151	85.7978	99.0284	87.9093	53.7041	88.0752	72.0992	99.9115	70.3249
578.2099533913	45.1719	66.2794	87.4748	0.0398	97.86	67.3051	96.769	85.1079	98.808	87.2738	52.8487	87.3535	71.2551	99.8393	69.483
578.913196029	44.2935	67.2349	88.1463	0.1053	98.189	66.273	96.4044	84.4049	98.5667	86.6261	51.993	86.6125	70.4044	99.7463	68.6357
579.7670249273	43.4155	68.1834	88.8015	0.2005	98.4902	65.2393	96.0217	83.6891	98.3048	85.9664	51.1373	85.8527	69.5473	99.6325	67.7831
581.8765127985	42.5407	69.1217	89.4382	0.3246	98.7628	64.2077	95.6222	82.963	98.0236	85.2972	50.2844	85.0772	68.6868	99.4985	66.9282
583.9860806837	41.6669	70.0522	90.0583	0.4772	99.0079	63.1758	95.2051	82.2248	97.7228	84.6168	49.432	84.2844	67.8207	99.3442	66.0687
585.2919884195	40.7942	70.9747	90.6614	0.658	99.2255	62.1439	94.7706	81.4748	97.4029	83.9256	48.5803	83.4749	66.9493	99.1697	65.205
588.7073840266	39.923	71.8885	91.2473	0.8665	99.4158	61.1129	94.3189	80.7133	97.0643	83.2239	47.7297	82.6493	66.0728	98.9752	64.3373
590.8168718978	39.0547	72.7923	91.8151	1.102	99.5788	60.0844	93.8509	79.9415	96.7079	82.513	46.8814	81.8093	65.1927	98.7612	63.4669
591.4698657727	38.1883	73.6867	92.3652	1.3643	99.7149	59.0577	93.3663	79.1589	96.3336	81.7922	46.0346	80.9546	64.3083	98.5276	62.5932
593.8305174441	37.3243	74.5715	92.8975	1.6529	99.8244	58.0333	92.8654	78.3657	95.9421	81.0621	45.1895	80.0857	63.4199	98.2747	61.7164
596.3920841529	36.4628	75.4461	93.4118	1.9676	99.9073	57.0118	92.3484	77.5623	95.5337	80.3228	44.3464	79.2034	62.5277	98.0026	60.8367
598.5015720241	35.7697	76.1443	93.8134	2.2402	99.9551	56.1899	91.9197	76.9068	95.1921	79.7199	43.6678	78.482	61.8053	97.7692	60.1251
601.0631387329	35.0786	76.8355	94.2031	2.5293	99.986	55.3703	91.4808	76.2449	94.84	79.1114	42.9907	77.7526	61.0808	97.5236	59.4119
602.7708765434	34.3896	77.5195	94.5807	2.8346	100	54.5534	91.032	75.5769	94.4777	78.4976	42.3153	77.0156	60.3544	97.2659	58.6974
604.47853434	33.7029	78.1961	94.9462	3.1561	99.9974	53.7393	90.5732	74.903	94.1054	77.8787	41.6417	76.2711	59.6263	96.9963	57.9817
604.47853434	33.1023	78.7835	95.2567	3.4512	99.9815	53.0276	90.1627	74.3069	93.7707	77.3314	41.0523	75.6121	58.9861	96.75	57.3528
605.7341933129	32.5036	79.365	95.5578	3.7585	99.953	52.3183	89.7449	73.7065	93.4287	76.7805	40.4645	74.948	58.3449	96.4946	56.7232
608.7478388592	31.907	79.9404	95.8493	4.0777	99.912	51.6117	89.3198	73.1018	93.0794	76.226	39.8784	74.2788	57.7026	96.2303	56.093
610.8573267305	31.3125	80.5096	96.1312	4.4088	99.8587	50.9079	88.8875	72.493	92.7231	75.668	39.294	73.6049	57.0595	95.9571	55.4623
612.565064541	30.7597	81.035	96.3856	4.7284	99.7979	50.2538	88.4778	71.9213	92.3845	75.1442	38.7503	72.972	56.4587	95.6943	54.8734
612.565064541	30.209	81.5549	96.6315	5.0581	99.7265	49.6023	88.062	71.3463	92.0399	74.6177	38.2083	72.3353	55.8573	95.424	54.2842
613.8709722768	29.6603	82.069	96.869	5.3978	99.6447	48.9536	87.6403	70.7679	91.6897	74.0883	37.6679	71.695	55.2554	95.1462	53.6948
615.5284613245	29.1137	82.5774	97.0979	5.7474	99.5525	48.3078	87.2126	70.1864	91.3338	73.5564	37.1294	71.0513	54.6531	94.861	53.1053
621.9574224638	28.5942	83.0571	97.3085	6.0903	99.4549	47.6941	86.7991	69.6285	90.989	73.0463	36.6171	70.4339	54.078	94.5819	52.5425
622.8113313761	28.0767	83.5314	97.5112	6.4421	99.3481	47.0832	86.3804	69.0678	90.6394	72.534	36.1065	69.8137	53.5026	94.2963	51.9798
624.5189891726	27.5613	84.0001	97.7062	6.8026	99.2322	46.4751	85.9565	68.5045	90.285	72.0195	35.5977	69.1909	52.9271	94.0041	51.4172
626.2267269831	27.0481	84.4633	97.8932	7.1719	99.1072	45.87	85.5276	67.9386	89.9259	71.503	35.0908	68.5655	52.3515	93.7055	50.8547
628.7882936919	26.5548	84.9051	98.0664	7.5366	98.9781	45.2885	85.1088	67.3899	89.5749	71.0023	34.603	67.9594	51.7957	93.4112	50.3118
629.5919538413	26.0636	85.3416	98.2322	7.9093	98.8407	44.7099	84.6854	66.8388	89.2197	70.4999	34.1171	67.3513	51.2401	93.1109	49.7692
631.2996116378	25.5746	85.7727	98.3906	8.2899	98.6951	44.1342	84.2576	66.2856	88.8605	69.9958	33.633	66.7412	50.6845	92.8048	49.2268
635.5689161571	25.0878	86.1983	98.5416	8.6783	98.5415	43.5615	83.8253	65.7303	88.4973	69.49	33.1508	66.1293	50.1291	92.493	48.6848
640.892964612	24.6166	86.607	98.6814	9.0636	98.3845	43.0073	83.4007	65.1882	88.1404	68.9965	32.6835	65.5324	49.5892	92.1842	48.158
642.3997073712	24.1476	87.0103	98.8142	9.4561	98.22	42.456	82.972	64.6443	87.7799	68.5016	32.2182	64.934	49.0495	91.8701	47.6317
643.705615107	23.6808	87.4084	98.94	9.8559	98.0481	41.9077	82.5394	64.0985	87.4159	68.0053	31.7547	64.3343	48.5101	91.5507	47.1058
645.4133529175	23.2164	87.801	99.0587	10.2628	97.869	41.3624	82.1028	63.5511	87.0485	67.5078	31.2931	63.7333	47.9712	91.2262	46.5805
646.2671818158	22.7646	88.1796	99.168	10.6675	97.6868	40.8321	81.6722	63.0141	86.6861	67.02	30.8436	63.1444	47.4447	90.9039	46.0675
647.5228407887	22.315	88.553	99.2706	11.0789	97.498	40.3048	81.238	62.4756	86.3205	66.5312	30.3961	62.5546	46.9187	90.5767	45.555
647.9246708634	21.8678	88.921	99.3664	11.497	97.3024	39.7805	80.8002	61.9357	85.952	66.0412	29.9505	61.9639	46.3932	90.2447	45.0432
653.9016331793	21.423	89.2837	99.4555	11.9217	97.1002	39.2593	80.359	61.3944	85.5806	65.5503	29.5068	61.3723	45.8683	89.908	44.532
656.9152787256	20.9887	89.6344	99.5363	12.3449	96.8953	38.7505	79.9225	60.8616	85.2132	65.0675	29.0732	60.7909	45.3536	89.5729	44.031
662.4401622038	20.5568	89.9799	99.6107	12.7743	96.6843	38.2448	79.4827	60.3277	84.8431	64.5837	28.6416	60.2089	44.8396	89.2334	43.5307
663.7460699396	20.1273	90.3201	99.6786	13.21	96.4672	37.7421	79.0398	59.7925	84.4705	64.0992	28.212	59.6264	44.3264	88.8895	43.0312
664.549730089	19.7002	90.655	99.74	13.6517	96.244	37.2425	78.5938	59.2563	84.0953	63.6139	27.7843	59.0435	43.8139	88.5412	42.5326
665.4035589873	19.2821	90.9794	99.794	14.0926	96.0184	36.7535	78.1515	58.7272	83.7235	63.1354	27.3652	58.4692	43.3099	88.1941	42.0424
667.5632956214	18.8665	91.2987	99.8418	14.5394	95.7871	36.2675	77.7064	58.1971	83.3493	62.6562	26.9481	57.8947	42.8069	87.8429	41.5532
673.9420880119	18.4534	91.6126	99.8833	14.9918	95.5502	35.7846	77.2584	57.6661	82.9729	62.1764	26.533	57.32	42.3047	87.4877	41.0648
675.2479957477	18.0428	91.9211	99.9184	15.45	95.3077	35.3047	76.8076	57.1342	82.5943	61.6961	26.12	56.7453	41.8034	87.1284	40.5775
682.0788669757	17.6399	92.2205	99.947	15.9079	95.063	34.834	76.3599	56.6083	82.2186	61.2215	25.7143	56.1779	41.3095	86.77	40.0973
683.3345259487	17.2396	92.5145	99.9694	16.3712	94.8131	34.3664	75.9095	56.0818	81.8408	60.7465	25.3107	55.6107	40.8165	86.4077	39.6182
684.5901849217	16.8419	92.8033	99.9857	16.8399	94.558	33.9018	75.4566	55.5545	81.4611	60.2711	24.9091	55.0436	40.3245	86.0418	39.1401
686.2979227322	16.4468	93.0868	99.9959	17.314	94.2979	33.4403	75.0012	55.0266	81.0796	59.7953	24.5096	54.4768	39.8336	85.6722	38.6631
691.019226075	16.0586	93.3619	100	17.7881	94.0356	32.9868	74.5483	54.5038	80.7004	59.3245	24.1166	53.9164	39.3491	85.303	38.1923
693.9825428446	15.673	93.6317	99.9981	18.2674	93.7685	32.5364	74.0931	53.9805	80.3195	58.8533	23.7256	53.3564	38.8657	84.9303	37.7227
694.8364517568	15.29	93.8962	99.9903	18.7517	93.4967	32.089	73.6355	53.4567	79.9369	58.382	23.3367	52.7969	38.3834	84.5542	37.2542
696.5441095533	14.9098	94.1554	99.9765	19.241	93.2202	31.6447	73.1758	52.9325	79.5528	57.9106	22.9499	52.2379	37.9022	84.1747	36.7869
699.5075063368	14.5357	94.4069	99.957	19.7308	92.9416	31.2075	72.718	52.4127	79.1706	57.4433	22.5688	51.6845	37.4267	83.7955	36.3251
702.5211518831	14.1643	94.6531	99.9317	20.2254	92.6587	30.7734	72.2581	51.8925	78.787	56.9759	22.1899	51.1319	36.9524	83.4129	35.8645
706.3383775648	13.7957	94.894	99.9006	20.7248	92.3714	30.3423	71.7962	51.3721	78.4021	56.5086	21.813	50.5799	36.4793	83.0273	35.4051
708.0460353614	13.4298	95.1296	99.8637	21.2288	92.0797	29.9142	71.3323	50.8515	78.0157	56.0412	21.4384	50.0287	36.0075	82.6385	34.9471
711.0596809077	13.0696	95.3581	99.8214	21.7336	91.7862	29.4925	70.8701	50.3347	77.6311	55.5775	21.0688	49.4826	35.5407	82.2497	34.4938
713.6212476165	12.7122	95.5812	99.7734	22.243	91.4886	29.0739	70.406	49.8178	77.2453	55.1139	20.7013	48.9374	35.0752	81.8579	34.0419
714.8769065894	12.3577	95.7991	99.7197	22.7568	91.1869	28.6583	69.94	49.3008	76.8583	54.6504	20.3361	48.3931	34.6111	81.4632	33.5914
716.9863944607	12.006	96.0115	99.6605	23.2751	90.8813	28.2457	69.4723	48.7837	76.4703	54.1871	19.973	47.8498	34.1483	81.0656	33.1422
718.6941322712	11.6596	96.2173	99.596	23.7943	90.5739	27.8389	69.006	48.27	76.0837	53.727	19.6145	47.3111	33.69	80.6679	32.6974
719.5479611695	11.3161	96.4178	99.526	24.3178	90.2627	27.4351	68.538	47.7564	75.6961	53.2672	19.2583	46.7735	33.2332	80.2674	32.2539
722.5616067157	10.9756	96.613	99.4505	24.8455	89.9478	27.0344	68.0684	47.2428	75.3075	52.8076	18.9042	46.2371	32.7778	79.8642	31.8119
723.2647693395	10.6382	96.8028	99.3695	25.3774	89.6293	26.6367	67.5972	46.7294	74.9181	52.3483	18.5524	45.7018	32.3239	79.4584	31.3714
728.9403991063	10.3056	96.9862	99.2835	25.9104	89.309	26.2442	67.1272	46.219	74.53	51.8919	18.2048	45.1708	31.8741	79.0523	30.9348
731.501965815	9.9761	97.1643	99.1921	26.4474	88.9853	25.8547	66.6557	45.7088	74.141	51.4359	17.8594	44.6411	31.4258	78.6436	30.4998
733.5110361746	9.6498	97.3371	99.0954	26.9884	88.6582	25.4683	66.1829	45.1989	73.7514	50.9802	17.5163	44.1127	30.9791	78.2325	30.0662
734.0635325238	9.3266	97.5045	98.9932	27.5333	88.3278	25.0848	65.7087	44.6893	73.361	50.525	17.1755	43.5858	30.534	77.819	29.6342
734.9173614221	9.0082	97.6658	98.8863	28.0795	87.9958	24.7063	65.2354	44.1825	72.9718	50.0725	16.8385	43.0627	30.0927	77.4051	29.2059
736.1730203951	8.693	97.8218	98.7741	28.6294	87.6606	24.3307	64.7609	43.676	72.582	49.6204	16.5039	42.5412	29.653	76.9889	28.7792
736.6250192186	8.3811	97.9725	98.6566	29.1831	87.3223	23.9581	64.2852	43.17	72.1917	49.1689	16.1715	42.0211	29.2149	76.5704	28.354
737.4789281309	8.0726	98.1178	98.534	29.7404	86.9809	23.5885	63.8084	42.6645	71.8008	48.7179	15.8415	41.5027	28.7786	76.1498	27.9305
739.1865859274	7.7688	98.2572	98.4067	30.299	86.6381	23.2234	63.3325	42.1615	71.411	48.2694	15.5151	40.988	28.3458	75.7287	27.5105
742.1499827109	7.4684	98.3912	98.2742	30.8611	86.2923	22.8614	62.8555	41.6592	71.0209	47.8215	15.1911	40.4749	27.9148	75.3056	27.0921
744.1590530704	7.1715	98.5199	98.1366	31.4268	85.9438	22.5023	62.3775	41.1574	70.6303	47.3742	14.8695	39.9636	27.4855	74.8803	26.6755
746.0174571554	6.8782	98.6433	97.994	31.9958	85.5925	22.1461	61.8985	40.6562	70.2393	46.9276	14.5502	39.4539	27.0581	74.4531	26.2605
747.2731161284	6.5897	98.7609	97.8469	32.5661	85.2398	21.7943	61.4204	40.1577	69.8496	46.4834	14.2344	38.948	26.6341	74.0256	25.8489
750.2365129119	6.3048	98.8732	97.6947	33.1396	84.8846	21.4455	60.9415	39.6598	69.4595	46.04	13.9211	38.4438	26.2119	73.5961	25.4391
753.2500784442	6.0237	98.9802	97.5376	33.7164	84.5267	21.0996	60.4617	39.1627	69.0692	45.5972	13.6101	37.9415	25.7916	73.1648	25.0311
754.8071499802	5.7465	99.0819	97.3756	34.2964	84.1664	20.7566	59.9812	38.6664	68.6787	45.1553	13.3015	37.441	25.3732	72.7317	24.6249
756.2134752277	5.7302	99.0877	97.3658	34.3309	84.145	20.7364	59.9527	38.637	68.6555	45.1291	13.2833	37.4114	25.3485	72.706	24.6009
758.7750419365	5.7139	99.0936	97.356	34.3653	84.1235	20.7162	59.9242	38.6076	68.6324	45.103	13.2651	37.3819	25.3238	72.6803	24.5769
761.7886074688	5.6976	99.0994	97.3462	34.3998	84.1021	20.696	59.8957	38.5782	68.6093	45.0768	13.2469	37.3523	25.299	72.6545	24.5529
762.1904375435	5.6813	99.1052	97.3364	34.4343	84.0807	20.6758	59.8672	38.5489	68.5861	45.0507	13.2288	37.3227	25.2743	72.6288	24.5289
763.0443464558	5.6787	99.1061	97.3348	34.4399	84.0772	20.6725	59.8626	38.5441	68.5823	45.0464	13.2258	37.3179	25.2703	72.6246	24.525
764.7520042523	5.676	99.1071	97.3332	34.4456	84.0737	20.6692	59.8579	38.5393	68.5786	45.0422	13.2228	37.3131	25.2663	72.6204	24.5211
765.455166876	5.6734	99.108	97.3316	34.4512	84.0702	20.6659	59.8533	38.5345	68.5748	45.0379	13.2199	37.3083	25.2623	72.6162	24.5172
767.3135709611	5.6707	99.109	97.33	34.4568	84.0667	20.6626	59.8486	38.5297	68.571	45.0336	13.2169	37.3034	25.2582	72.612	24.5132
769.8751376698	5.669	99.1096	97.329	34.4606	84.0643	20.6605	59.8455	38.5265	68.5685	45.0308	13.2149	37.3002	25.2555	72.6092	24.5106
771.5828754803	5.6672	99.1102	97.3279	34.4643	84.062	20.6583	59.8424	38.5233	68.566	45.028	13.2129	37.297	25.2529	72.6064	24.508
773.6923633516	5.6654	99.1108	97.3268	34.4681	84.0597	20.6561	59.8393	38.5201	68.5635	45.0251	13.211	37.2938	25.2502	72.6036	24.5054
778.8154967691	5.6637	99.1115	97.3258	34.4718	84.0573	20.6539	59.8362	38.517	68.561	45.0223	13.209	37.2906	25.2475	72.6008	24.5028
781.3770634779	5.6619	99.1121	97.3247	34.4756	84.055	20.6517	59.8331	38.5138	68.5584	45.0194	13.207	37.2874	25.2448	72.598	24.5002
781.7788935526	5.6601	99.1127	97.3236	34.4793	84.0527	20.6495	59.83	38.5106	68.5559	45.0166	13.2051	37.2842	25.2421	72.5952	24.4976
782.6327224509	5.6584	99.1134	97.3225	34.483	84.0503	20.6473	59.8269	38.5074	68.5534	45.0137	13.2031	37.281	25.2394	72.5924	24.495
784.3404602614	5.6566	99.114	97.3215	34.4868	84.048	20.6451	59.8238	38.5042	68.5509	45.0109	13.2011	37.2777	25.2368	72.5896	24.4924
790.3174225772	5.6548	99.1146	97.3204	34.4905	84.0456	20.6429	59.8207	38.5009	68.5483	45.008	13.1991	37.2745	25.234	72.5868	24.4897
793.3309881095	5.653	99.1153	97.3193	34.4943	84.0432	20.6406	59.8175	38.4977	68.5458	45.0051	13.1971	37.2712	25.2313	72.5839	24.4871
797.1482938052	5.6512	99.1159	97.3182	34.4981	84.0409	20.6384	59.8144	38.4944	68.5432	45.0022	13.1951	37.2679	25.2285	72.5811	24.4844
798.8559516018	5.6494	99.1165	97.3171	34.5019	84.0385	20.6362	59.8112	38.4912	68.5406	44.9993	13.1931	37.2646	25.2258	72.5782	24.4818
802.6731772835	5.6404	99.1197	97.3116	34.5209	84.0266	20.625	59.7954	38.4749	68.5278	44.9848	13.183	37.2483	25.2121	72.5639	24.4685
805.6868228298	5.6314	99.1229	97.3062	34.5398	84.0147	20.6138	59.7796	38.4586	68.515	44.9703	13.1729	37.2319	25.1984	72.5497	24.4552
807.3944806264	5.6225	99.1261	97.3007	34.5588	84.0028	20.6026	59.7638	38.4424	68.5021	44.9558	13.1629	37.2155	25.1848	72.5354	24.4419
808.6501395993	5.6135	99.1292	97.2952	34.5777	83.9909	20.5915	59.748	38.4261	68.4893	44.9414	13.1528	37.1991	25.1711	72.5211	24.4286
809.9560473351	5.5687	99.145	97.2678	34.6725	83.9313	20.5357	59.669	38.3448	68.4252	44.8689	13.1026	37.1173	25.1027	72.4497	24.3623
811.6637851456	5.5239	99.1606	97.2402	34.7672	83.8716	20.48	59.5899	38.2634	68.361	44.7966	13.0524	37.0355	25.0344	72.3782	24.296
812.0656152203	5.4793	99.1761	97.2124	34.8619	83.8119	20.4244	59.5109	38.1822	68.2967	44.7242	13.0023	36.9538	24.9662	72.3067	24.2297
813.6226067424	5.4348	99.1914	97.1846	34.9567	83.7521	20.3688	59.4318	38.1009	68.2322	44.6518	12.9523	36.8722	24.898	72.2351	24.1635
814.6271819291	5.3926	99.2058	97.158	35.0467	83.6953	20.3161	59.3566	38.0237	68.1709	44.5831	12.9048	36.7946	24.8332	72.1671	24.1006
815.0289319899	5.3505	99.2201	97.1313	35.1367	83.6383	20.2635	59.2814	37.9465	68.1094	44.5144	12.8573	36.7171	24.7685	72.099	24.0378
815.8828409021	5.3085	99.2343	97.1044	35.2267	83.5814	20.2109	59.2062	37.8693	68.0477	44.4457	12.81	36.6397	24.7039	72.0309	23.975
816.7366698004	5.2666	99.2484	97.0775	35.3167	83.5243	20.1584	59.131	37.7922	67.986	44.377	12.7627	36.5623	24.6392	71.9627	23.9122
818.4444076109	5.0587	99.3166	96.9409	35.7665	83.2383	19.897	58.7547	37.4068	67.6754	44.034	12.527	36.176	24.3169	71.6212	23.5992
825.275198825	4.8533	99.3816	96.8014	36.2162	82.9508	19.6374	58.378	37.022	67.362	43.6915	12.2928	35.7911	23.9958	71.2788	23.2874
826.9829366355	4.6505	99.4434	96.6589	36.6657	82.662	19.3795	58.0009	36.6378	67.0457	43.3495	12.0602	35.4075	23.6759	70.9353	22.9767
831.2521611408	4.4505	99.5019	96.5135	37.115	82.3719	19.1235	57.6235	36.2543	66.7268	43.0081	11.829	35.0252	23.3572	70.5908	22.6672
833.361729026	4.1543	99.584	96.2889	37.7918	81.9321	18.741	57.0541	35.6774	66.2411	42.4946	11.4836	34.4517	22.8793	70.0699	22.2031
835.52146566	3.8647	99.6587	96.0578	38.4681	81.4894	18.3626	56.484	35.1021	65.7498	41.9825	11.1417	33.8815	22.4044	69.547	21.7418
840.1925202401	3.5819	99.726	95.8201	39.1439	81.0439	17.9882	55.9133	34.5284	65.2532	41.4717	10.8033	33.3146	21.9324	69.022	21.2833
841.4984279759	3.3063	99.7859	95.5759	39.8191	80.5957	17.6179	55.3421	33.9563	64.7514	40.9623	10.4686	32.751	21.4635	68.495	20.8277
844.0599946846	3.0545	99.8354	95.3408	40.4526	80.1725	17.274	54.8053	33.4208	64.276	40.4854	10.1576	32.2251	21.026	67.9986	20.4027
846.6215613934	2.8095	99.8784	95.1001	41.0856	79.747	16.9336	54.2683	32.887	63.7966	40.0098	9.8499	31.7023	20.5913	67.5005	19.9802
848.2790504411	2.5718	99.915	94.8538	41.7181	79.3194	16.5968	53.7309	32.3548	63.3134	39.5355	9.5455	31.1826	20.1594	67.0009	19.5605
849.5849581769	2.3417	99.945	94.602	42.35	78.8896	16.2636	53.1933	31.8245	62.8268	39.0627	9.2445	30.6661	19.7304	66.4998	19.1436
850.4387870751	2.1317	99.9674	94.3591	42.9462	78.4819	15.9523	52.6853	31.3253	62.3641	38.6173	8.9633	30.1813	19.3279	66.0253	18.7524
852.5483549603	1.9291	99.9841	94.1114	43.542	78.0723	15.6441	52.1773	30.8278	61.8986	38.1733	8.6852	29.6995	18.9281	65.5496	18.3638
856.415749391	1.7344	99.9949	93.8588	44.1372	77.6611	15.3392	51.6692	30.3321	61.4305	37.7306	8.4103	29.2207	18.531	65.0726	17.9777
859.3791461744	1.5478	100	93.6015	44.7318	77.2482	15.0374	51.1611	29.8383	60.96	37.2892	8.1385	28.7449	18.1367	64.5946	17.5944
859.831225012	1.3803	99.9995	93.3554	45.2899	76.8589	14.7569	50.6838	29.3762	60.5159	36.8758	7.8862	28.3007	17.7689	64.1445	17.2368
861.5388828085	1.2207	99.994	93.1051	45.8474	76.4683	14.4793	50.2066	28.9159	60.07	36.4636	7.6369	27.8592	17.4037	63.6935	16.8816
864.502279592	1.0693	99.9834	92.8507	46.4045	76.0763	14.2045	49.7295	28.4575	59.6223	36.0527	7.3905	27.4206	17.0411	63.2417	16.529
865.3561084903	0.9265	99.9677	92.5922	46.961	75.6831	13.9326	49.2526	28.0009	59.173	35.6431	7.1472	26.9847	16.6811	62.789	16.1789
867.0638463008	0.8	99.9482	92.3448	47.4851	75.3112	13.6788	48.8031	27.5723	58.748	35.258	6.9206	26.5763	16.3443	62.3615	15.8513
868.3195052737	0.6818	99.9243	92.0938	48.0088	74.9383	13.4277	48.3538	27.1455	58.3217	34.8742	6.6968	26.1704	16.0099	61.9333	15.5261
869.6254130095	0.5721	99.8959	91.8392	48.532	74.5644	13.1791	47.9048	26.7206	57.8944	34.4915	6.4759	25.7671	15.678	61.5045	15.2033
872.588809793	0.4713	99.8631	91.5811	49.0546	74.1895	12.9331	47.456	26.2978	57.466	34.1101	6.258	25.3664	15.3488	61.0751	14.883
873.8947175288	0.3828	99.8272	91.3294	49.5571	73.8278	12.6988	47.0245	25.8927	57.0529	33.7442	6.051	24.9832	15.0344	60.6614	14.5772
874.7485464271	0.3031	99.7873	91.0745	50.059	73.4654	12.4669	46.5933	25.4897	56.639	33.3794	5.8469	24.6025	14.7226	60.2471	14.2738
877.3101131358	0.2322	99.7432	90.8164	50.5604	73.1021	12.2375	46.1625	25.0887	56.2244	33.0159	5.6457	24.2242	14.4134	59.8324	13.973
879.4196010071	0.1705	99.695	90.5552	51.0613	72.7381	12.0105	45.732	24.6897	55.8091	32.6535	5.4474	23.8485	14.1067	59.4174	13.6746
882.3829977906	0.1178	99.6424	90.2894	51.5642	72.3715	11.7848	45.2999	24.2909	55.3913	32.2905	5.2512	23.4734	13.8012	58.9998	13.3774
884.0907356011	0.0747	99.5857	90.0206	52.0666	72.0042	11.5616	44.8682	23.8944	54.9729	31.9288	5.058	23.1008	13.4985	58.5818	13.0828
886.6523023098	0.0413	99.5249	89.7486	52.5684	71.6362	11.3409	44.4371	23.5002	54.5542	31.5684	4.868	22.7308	13.1986	58.1636	12.791
888.8120389439	0.0176	99.46	89.4735	53.0696	71.2676	11.1227	44.0065	23.1084	54.1351	31.2093	4.6812	22.3635	12.9015	57.745	12.502
892.6292646256	0.003	99.3853	89.1732	53.6099	70.8692	10.89	43.5424	22.6882	53.6826	30.8232	4.4832	21.9699	12.5842	57.293	12.1932
895.1908313344	0	99.3058	88.8694	54.1495	70.47	10.6602	43.0791	22.2711	53.2298	30.4386	4.2892	21.5796	12.2704	56.8408	11.8879
896.898489131	0.0084	99.2216	88.5621	54.6885	70.0703	10.4334	42.6166	21.857	52.777	30.0557	4.099	21.1923	11.9601	56.3883	11.586
897.7523980432	0.0282	99.1327	88.2514	55.2267	69.67	10.2095	42.155	21.446	52.3241	29.6743	3.9129	20.8082	11.6534	55.9357	11.2876
899.4600558397	0.0595	99.0386	87.9357	55.7669	69.2671	9.9875	41.692	21.0362	51.869	29.2928	3.73	20.4254	11.349	55.4808	10.9914
900.313964752	0.1019	98.9397	87.6165	56.3064	68.8638	9.7685	41.2299	20.6297	51.4141	28.9129	3.5512	20.046	11.0483	55.0257	10.6988
901.1677936502	0.1554	98.8361	87.294	56.8451	68.46	9.5524	40.7688	20.2266	50.9594	28.5347	3.3766	19.6698	10.7514	54.5707	10.41
907.9985848643	0.2197	98.7278	86.9682	57.3831	68.0557	9.3394	40.3088	19.8269	50.505	28.1583	3.2064	19.2969	10.4584	54.1156	10.125
912.2678893836	0.2961	98.6124	86.6323	57.9315	67.6428	9.125	39.8404	19.4227	50.0416	27.776	3.037	18.9198	10.1635	53.6512	9.8381
914.3773772548	0.3832	98.4921	86.2929	58.479	67.2295	8.9138	39.3732	19.0222	49.5786	27.3955	2.8723	18.5462	9.8727	53.187	9.5552
916.48694514	0.4805	98.3669	85.9502	59.0257	66.8158	8.7057	38.9073	18.6255	49.1162	27.0169	2.7121	18.1762	9.5861	52.7229	9.2764
919.5005106724	0.5877	98.237	85.6043	59.5716	66.4019	8.5007	38.4427	18.2327	48.6544	26.6402	2.5565	17.8098	9.3038	52.259	9.0018
921.6100785576	0.7091	98.097	85.2418	60.1372	65.9722	8.2912	37.9621	17.8293	48.176	26.2514	2.3999	17.4335	9.0153	51.7779	8.7213
922.0620773812	0.8404	97.9519	84.8759	60.7019	65.5423	8.085	37.483	17.4302	47.6984	25.8648	2.2484	17.061	8.7315	51.2972	8.4453
925.0254741646	0.9812	97.8016	84.5066	61.2657	65.1122	7.8822	37.0056	17.0354	47.2216	25.4804	2.1019	16.6926	8.4524	50.8168	8.1739
927.5870408734	1.1311	97.6462	84.134	61.8286	64.682	7.6826	36.5298	16.6451	46.7459	25.0981	1.9605	16.3281	8.178	50.3369	7.9071
929.2947786839	1.2985	97.4768	83.7374	62.4212	64.2282	7.4757	36.0298	16.2382	46.2453	24.6974	1.8168	15.948	7.8937	49.8313	7.6307
931.0024364805	1.4751	97.3018	83.3372	63.0127	63.7744	7.2724	35.5319	15.8364	45.746	24.2993	1.6788	15.5725	7.6147	49.3264	7.3595
933.5640031892	1.6605	97.1212	82.9334	63.6032	63.3206	7.0727	35.036	15.4395	45.248	23.9037	1.5463	15.2015	7.341	48.8221	7.0935
937.8333077085	1.8543	96.9351	82.5261	64.1926	62.8669	6.8766	34.5422	15.0478	44.7514	23.5106	1.4195	14.835	7.0726	48.3185	6.8326
938.2351377832	2.0702	96.73	82.087	64.8214	62.382	6.6708	34.0169	14.6347	44.2223	23.0934	1.2902	14.4483	6.7916	47.7811	6.5595
940.796704492	2.2947	96.5186	81.6441	65.4489	61.8974	6.469	33.4941	14.2275	43.6949	22.6793	1.1672	14.0668	6.5166	47.2447	6.2924
944.212100099	2.5275	96.301	81.1973	66.0752	61.4129	6.2712	32.974	13.8262	43.1694	22.2682	1.0506	13.6906	6.2477	46.7094	6.0312
945.5180078348	2.7681	96.0771	80.7469	66.7002	60.9288	6.0773	32.4566	13.4309	42.6459	21.8602	0.9403	13.3196	5.9849	46.1752	5.7759
947.1754968825	3.0356	95.8292	80.2577	67.372	60.4077	5.8728	31.9024	13.0116	42.0842	21.4243	0.8286	12.9259	5.7086	45.601	5.5075
948.0293257808	3.3113	95.5741	79.7643	68.0423	59.887	5.6727	31.3515	12.5993	41.5249	20.992	0.7241	12.5383	5.4392	45.0283	5.246
948.883154679	3.5949	95.3121	79.2669	68.7111	59.3669	5.477	30.8041	12.1938	40.9682	20.5634	0.6269	12.1568	5.1769	44.4571	4.9912
949.7370635913	3.886	95.0431	78.7656	69.3783	58.8473	5.2856	30.2601	11.7953	40.4141	20.1386	0.5369	11.7815	4.9214	43.8876	4.7433
950.5908924895	4.207	94.746	78.2222	70.0942	58.2892	5.0846	29.6791	11.3745	39.8211	19.686	0.448	11.3846	4.6544	43.2769	4.4842
952.7506291236	4.5359	94.441	77.6745	70.8083	57.732	4.8884	29.1023	10.9616	39.2314	19.2377	0.3673	10.9948	4.3954	42.6683	4.2328
954.8601169948	4.8724	94.1282	77.1226	71.5205	57.1756	4.697	28.5299	10.5568	38.645	18.794	0.2948	10.6121	4.1443	42.0618	3.9893
955.3121958324	5.216	93.8077	76.5667	72.2309	56.6201	4.5104	27.9619	10.16	38.0619	18.3548	0.2304	10.2365	3.9011	41.4575	3.7534
957.8737625411	5.5885	93.4589	75.9721	72.9831	56.0316	4.3173	27.3638	9.7475	37.4468	17.8934	0.1708	9.8453	3.6515	40.8186	3.5113
959.1294215141	5.9685	93.1017	75.3733	73.7331	55.4442	4.1295	26.7709	9.344	36.8356	17.4373	0.1202	9.4621	3.4107	40.1823	3.2778
959.8325841379	6.3557	92.7359	74.7703	74.4809	54.8581	3.9467	26.1833	8.9494	36.2285	16.9864	0.0785	9.0868	3.1785	39.5489	3.0529
960.4353292499	6.7498	92.3618	74.1633	75.2266	54.2734	3.769	25.6011	8.5639	35.6255	16.5407	0.0457	8.7193	2.9551	38.9184	2.8364
962.1429870465	7.1672	91.9637	73.5275	76.0005	53.6663	3.5892	25.0009	8.1721	35.0025	16.0824	0.021	8.3451	2.7316	38.2653	2.62
964.6543850064	7.5916	91.5567	72.8876	76.7719	53.0609	3.4148	24.4067	7.7899	34.3841	15.6299	0.0058	7.9793	2.5174	37.6157	2.4126
966.8141216404	8.0228	91.1411	72.2439	77.5409	52.4571	3.2455	23.8186	7.4174	33.7705	15.1832	0	7.6218	2.3124	36.9695	2.2142
968.5218594509	8.4606	90.7169	71.5965	78.3075	51.8551	3.0813	23.2367	7.0544	33.1617	14.7423	0.0036	7.2727	2.1166	36.3268	2.0247
969.7775184239	8.6494	90.5332	71.3191	78.6343	51.5987	3.0127	22.9903	6.9024	32.9033	14.556	0.0081	7.1262	2.0357	36.0536	1.9466
972.3390851327	8.8394	90.348	71.041	78.9598	51.3427	2.9451	22.745	6.7522	32.6458	14.3707	0.0142	6.9812	1.9565	35.7811	1.87
973.192914031	9.0305	90.1613	70.7624	79.2826	51.087	2.8784	22.5008	6.6036	32.3892	14.1864	0.022	6.8377	1.879	35.5093	1.795
976.2064795633	9.2227	89.9731	70.4831	79.6021	50.8316	2.8125	22.2578	6.4568	32.1335	14.0033	0.0315	6.6957	1.8031	35.2382	1.7217
977.9142173738	9.416	89.7834	70.2032	79.9183	50.5766	2.7476	22.016	6.3118	31.8788	13.8212	0.0427	6.5553	1.7288	34.9678	1.6499
980.8776141573	9.6105	89.5922	69.9228	80.231	50.322	2.6835	21.7753	6.1684	31.6249	13.6402	0.0556	6.4163	1.6561	34.698	1.5797
982.9871020285	9.806	89.3995	69.6418	80.5404	50.0677	2.6203	21.5359	6.0268	31.3719	13.4603	0.0702	6.2789	1.5851	34.429	1.5111
986.0007475748	10.0026	89.2053	69.3602	80.8464	49.8138	2.558	21.2976	5.887	31.1199	13.2815	0.0865	6.143	1.5157	34.1607	1.4441
989.8179732566	10.3695	88.8418	68.8373	81.4045	49.3445	2.4449	20.8593	5.6324	30.6555	12.9532	0.1211	5.8953	1.3913	33.6657	1.3241
989.8179732566	10.74	88.4734	68.3126	81.9514	48.8765	2.3347	20.4252	5.3837	30.1942	12.6286	0.1615	5.6529	1.2725	33.1732	1.2095
992.8315387889	11.114	88.1001	67.7862	82.4873	48.4098	2.2274	19.9952	5.1409	29.7362	12.3078	0.2077	5.4158	1.1592	32.6832	1.1003
994.0871977619	11.4914	87.7219	67.2581	83.0122	47.9445	2.1229	19.5694	4.9039	29.2814	11.9908	0.2596	5.1839	1.0513	32.1959	0.9963
997.0505945453	11.8858	87.3253	66.7097	83.5445	47.4641	2.0178	19.1329	4.6647	28.8139	11.6665	0.3195	4.9494	0.9452	31.694	0.8943
1001.7718978882	12.2837	86.9237	66.1597	84.0655	46.9852	1.9156	18.7009	4.4317	28.3498	11.3462	0.3855	4.7205	0.845	31.195	0.7979
1002.6257267865	12.6851	86.5172	65.6082	84.5752	46.5079	1.8165	18.2735	4.2048	27.8893	11.0301	0.4577	4.4974	0.7505	30.6989	0.7071
1003.4796356987	13.09	86.1057	65.0553	85.0739	46.0321	1.7203	17.8507	3.9842	27.4323	10.7181	0.5361	4.2799	0.6617	30.2058	0.6219
1005.1872934952	13.528	85.6591	64.4607	85.5968	45.5235	1.6203	17.4022	3.7544	26.9461	10.388	0.627	4.0528	0.5728	29.6802	0.5368
1006.0412024075	13.9698	85.207	63.8647	86.1074	45.0168	1.5236	16.9591	3.5316	26.464	10.0626	0.725	3.8323	0.4904	29.1581	0.458
1009.004519177	14.4153	84.7496	63.2674	86.6059	44.512	1.4301	16.5214	3.3159	25.986	9.7421	0.8302	3.6182	0.4145	28.6395	0.3855
1012.0181647233	14.8645	84.2869	62.6689	87.0924	44.0092	1.3399	16.0891	3.1073	25.5121	9.4263	0.9425	3.4106	0.3451	28.1246	0.3194
1012.8218248727	15.3499	83.7853	62.0262	87.6009	43.4723	1.2468	15.6317	2.8914	25.0089	9.0932	1.0707	3.1951	0.2778	27.5766	0.2555
1014.5294826692	15.8393	83.2779	61.3823	88.0962	42.9378	1.1573	15.1806	2.6835	24.5104	8.7656	1.2072	2.9871	0.2179	27.0329	0.1988
1017.5431282155	16.3328	82.7649	60.7374	88.5784	42.4055	1.0714	14.7358	2.4836	24.0167	8.4435	1.352	2.7864	0.1653	26.4935	0.1492
1018.3969571138	16.83	82.2463	60.0915	89.0478	41.8756	0.989	14.2973	2.2916	23.5279	8.1271	1.505	2.5929	0.12	25.9584	0.1068
1018.7987871885	17.3662	81.6855	59.3998	89.536	41.3115	0.9048	13.8353	2.095	23.0104	7.7948	1.6779	2.394	0.0796	25.3909	0.0694
1020.5064449851	17.9066	81.1188	58.7074	90.01	40.75	0.8246	13.3805	1.9075	22.4985	7.469	1.8602	2.2034	0.0474	24.8285	0.04
1022.2141827956	18.4511	80.5461	58.0143	90.4701	40.1914	0.7482	12.9331	1.729	21.9921	7.1496	2.0522	2.021	0.0235	24.2712	0.0186
1023.0680116938	18.9997	79.9676	57.3208	90.9166	39.6356	0.6758	12.4931	1.5594	21.4913	6.8367	2.2537	1.8467	0.0077	23.7191	0.0053
1025.2277483279	19.5857	79.3482	56.5852	91.3753	39.0495	0.6032	12.0346	1.3894	20.9664	6.5121	2.4779	1.6709	0	23.1395	0
1027.5884800133	20.176	78.7228	55.8495	91.8192	38.4666	0.535	11.5845	1.2294	20.4479	6.1949	2.713	1.5041	0.0014	22.5659	0.0036
1029.4468040843	20.7705	78.0913	55.1136	92.2486	37.887	0.4709	11.1427	1.0793	19.9357	5.8851	2.959	1.3463	0.0119	21.9983	0.0162
1033.3142785289	21.3692	77.4541	54.3779	92.6638	37.3107	0.4111	10.7092	0.9392	19.4297	5.5826	3.216	1.1975	0.0316	21.4367	0.0377
1036.2776753124	21.9972	76.7843	53.6119	93.0814	36.7139	0.3532	10.2666	0.8037	18.9093	5.2755	3.4955	1.052	0.0617	20.8583	0.0695
1038.4374119465	22.6294	76.1087	52.8462	93.4842	36.1208	0.2998	9.8331	0.6789	18.3958	4.9765	3.787	0.9162	0.1016	20.2866	0.1109
1040.9989786552	23.2657	75.4274	52.0813	93.8724	35.5314	0.2509	9.4088	0.5648	17.8891	4.6857	4.0907	0.7899	0.1513	19.7217	0.1619
1041.8528075535	23.906	74.7406	51.3171	94.2464	34.9457	0.2064	8.9936	0.4612	17.3892	4.4031	4.4066	0.6731	0.2107	19.1636	0.2225
1043.560545364	24.562	74.0359	50.5401	94.6127	34.3532	0.1656	8.5803	0.3667	16.8872	4.1238	4.7408	0.5639	0.2812	18.6024	0.2941
1047.3777710457	25.2219	73.326	49.7643	94.9647	33.7646	0.1293	8.1766	0.283	16.3923	3.8531	5.0878	0.4645	0.3618	18.0485	0.3755
1050.3411678292	25.8856	72.611	48.9899	95.3028	33.18	0.0976	7.7824	0.2103	15.9045	3.591	5.4477	0.3749	0.4525	17.5018	0.4667
1051.647075565	26.5528	71.8912	48.217	95.6271	32.5994	0.0703	7.3978	0.1483	15.4238	3.3377	5.8205	0.2949	0.5532	16.9625	0.5678
1053.204067087	27.2223	71.1682	47.4473	95.9373	32.0239	0.0476	7.0235	0.0973	14.951	3.0935	6.2055	0.2247	0.6637	16.4316	0.6786
1057.5235403552	27.8952	70.4407	46.6795	96.2343	31.4524	0.0292	6.6588	0.057	14.4852	2.8582	6.6035	0.1641	0.7842	15.9081	0.7991
1058.8796968538	28.5712	69.7091	45.9137	96.5184	30.885	0.0153	6.3036	0.0273	14.0266	2.6316	7.0145	0.1131	0.9146	15.3921	0.9294
1059.7335257521	29.2503	68.9735	45.1502	96.7898	30.3216	0.0058	5.9581	0.0083	13.5749	2.4139	7.4386	0.0715	1.055	14.8836	1.0695
1061.4412635626	29.9233	68.2439	44.3991	97.0454	29.7698	0.0008	5.6265	0	13.1361	2.2079	7.87	0.0398	1.2033	14.3894	1.2172
1063.5507514338	30.5989	67.511	43.6505	97.2889	29.222	0	5.3044	0.002	12.7042	2.0106	8.3141	0.0174	1.3612	13.9025	1.3745
1065.7104880679	31.2772	66.7747	42.9045	97.5208	28.6783	0.0035	4.9916	0.0142	12.2792	1.8222	8.7711	0.0041	1.5288	13.4232	1.5413
1066.9662270548	31.9579	66.0353	42.1612	97.741	28.1386	0.0113	4.6882	0.0367	11.861	1.6426	9.241	0	1.7061	12.9514	1.7175
1069.9797925872	32.6293	65.3058	41.4335	97.9465	27.6122	0.0231	4.3992	0.0687	11.4567	1.4747	9.7154	0.0049	1.8897	12.4951	1.9
1071.6875303977	33.3027	64.5736	40.7087	98.1411	27.0897	0.039	4.1193	0.1105	11.0589	1.3156	10.2023	0.0187	2.0827	12.0462	2.0917
1072.5413592959	33.9782	63.839	39.9869	98.3252	26.5712	0.0591	3.8485	0.1622	10.6679	1.1652	10.7016	0.0413	2.2849	11.6047	2.2925
1074.6508471672	34.6554	63.1022	39.2683	98.4987	26.0568	0.0833	3.5868	0.2236	10.2834	1.0236	11.2134	0.0728	2.4965	11.1706	2.5024
1077.212413876	35.3233	62.3754	38.5648	98.6594	25.5546	0.1112	3.3382	0.2935	9.9118	0.893	11.7289	0.1123	2.7138	10.751	2.7179
1078.5183216118	35.9928	61.6467	37.8645	98.8103	25.0564	0.1432	3.0985	0.3728	9.5466	0.771	12.2564	0.1604	2.94	10.3387	2.9422
1079.7739805847	36.6636	60.9165	37.1677	98.9515	24.5622	0.1792	2.8677	0.4614	9.1879	0.6578	12.7959	0.2171	3.1753	9.9338	3.1755
1081.8835484699	37.3357	60.1847	36.4745	99.0832	24.0719	0.2192	2.6457	0.5594	8.8356	0.5532	13.3472	0.2823	3.4196	9.5363	3.4175
1082.7373773682	37.9996	59.4617	35.7945	99.2039	23.5923	0.2628	2.4355	0.6652	8.4946	0.4588	13.9025	0.3551	3.6693	9.1516	3.6649
1083.1894562057	38.6645	58.7377	35.1181	99.3156	23.1166	0.3103	2.2339	0.7799	8.1599	0.373	14.4693	0.4361	3.9278	8.7742	3.9209
1084.4451151787	39.3303	58.0127	34.4456	99.4184	22.6448	0.3618	2.041	0.9037	7.8316	0.2959	15.0474	0.5255	4.195	8.4042	4.1856
1087.8605107858	39.9969	57.2869	33.777	99.5124	22.177	0.4174	1.8567	1.0364	7.5097	0.2276	15.6368	0.6233	4.471	8.0415	4.4588
1090.0202474198	40.6566	56.5684	33.1198	99.5969	21.7182	0.4764	1.683	1.1765	7.1976	0.1687	16.2306	0.7282	4.7525	7.6901	4.7375
1090.8740763181	41.3169	55.8495	32.4666	99.6731	21.2633	0.5393	1.5177	1.3252	6.8919	0.1185	16.8353	0.8413	5.0426	7.346	5.0247
1092.1297352911	41.9775	55.1302	31.8175	99.741	20.8123	0.6063	1.3609	1.4827	6.5924	0.0771	17.4506	0.9627	5.3413	7.0092	5.3203
1092.5818141286	42.6384	54.4108	31.1726	99.8008	20.3652	0.6774	1.2126	1.6488	6.2993	0.0444	18.0765	1.0923	5.6485	6.6798	5.6243
1094.6913019998	43.2941	53.6971	30.5372	99.8522	19.9256	0.752	1.0739	1.8221	6.0148	0.0208	18.7076	1.229	5.9616	6.3603	5.9341
1100.2162654921	43.9498	52.9835	29.9062	99.8958	19.4899	0.8306	0.9436	2.0039	5.7367	0.006	19.3489	1.3738	6.2832	6.0482	6.2523
1101.0700943904	44.6054	52.2702	29.2796	99.9317	19.0581	0.9133	0.8217	2.1941	5.4649	0	20	1.5268	6.6131	5.7435	6.5787
1103.2299110384	45.2607	51.5572	28.6575	99.96	18.6302	1.0002	0.7082	2.3928	5.1994	0.0029	20.6609	1.688	6.9515	5.4461	6.9134
1104.0837399367	45.9125	50.8483	28.0431	99.9807	18.2084	1.0907	0.6035	2.5987	4.9417	0.0147	21.328	1.8565	7.2964	5.1577	7.2547
1104.9375688349	46.5638	50.14	27.4334	99.994	17.7905	1.1855	0.5072	2.813	4.6904	0.0354	22.0044	2.0332	7.6497	4.8766	7.6041
1107.4991355437	47.2146	49.4325	26.8284	100	17.3765	1.2845	0.4192	3.0355	4.4455	0.0651	22.6898	2.218	8.0112	4.603	7.9617
1110.0607022525	47.8646	48.726	26.2282	99.9988	16.9665	1.3877	0.3396	3.2662	4.2071	0.1038	23.3841	2.411	8.3809	4.3368	8.3275
1113.0240990359	48.5129	48.0216	25.634	99.9905	16.5612	1.4951	0.2685	3.5046	3.9756	0.1516	24.0858	2.6119	8.7583	4.0786	8.7008
1115.9874958194	49.1602	47.3185	25.0447	99.9752	16.1599	1.6068	0.2056	3.7512	3.7507	0.2084	24.7959	2.821	9.1438	3.828	9.0822
1116.8413247177	49.8065	46.6166	24.4605	99.9529	15.7626	1.7228	0.1512	4.0059	3.5325	0.2744	25.514	3.0383	9.5376	3.5849	9.4717
1117.695153616	50.4516	45.9162	23.8815	99.9237	15.3693	1.8434	0.105	4.2687	3.3209	0.3496	26.24	3.2639	9.9395	3.3494	9.8693
1119.0010613518	51.0969	45.2159	23.3066	99.8876	14.9794	1.9686	0.0672	4.54	3.1156	0.4343	26.9751	3.4982	10.3503	3.1212	10.2758
1121.5626280605	51.7408	44.5174	22.7369	99.8448	14.5935	2.0984	0.0378	4.8194	2.9172	0.5282	27.7174	3.7408	10.7693	2.9006	10.6903
1124.1241947693	52.3832	43.8206	22.1727	99.7952	14.2117	2.2329	0.0167	5.1067	2.7257	0.6316	28.4668	3.9918	11.1963	2.6878	11.1129
1126.2336826406	53.0241	43.1258	21.614	99.739	13.8341	2.372	0.0042	5.4021	2.5412	0.7445	29.2229	4.2511	11.6315	2.4828	11.5436
1127.9414204511	53.6673	42.4287	21.0574	99.6759	13.4584	2.5168	0	5.7073	2.3626	0.8676	29.9903	4.5206	12.0775	2.2845	11.985
1129.6491582616	54.3088	41.7338	20.5065	99.6061	13.0869	2.6664	0.0044	6.0204	2.1912	1.0003	30.7639	4.7985	12.5317	2.094	12.4345
1132.6124750311	54.5877					2.6835					30.8436	4.7205
1136.8817795503			20.1326		12.875			6.1684	2.1771		31.2931		12.9015	1.941	12.791
1138.1876872861	55.0614			99.5969		2.7476				1.0236	31.7547	4.9494	13.1986		13.0828
1140.1967576457		40.8441	19.7591				0.0167	6.3118	2.0193
1141.1510840696	55.5342					2.8125					32.2182	5.1839	13.4985	1.7622	13.3774
1142.8587418662			19.3885	99.5124	12.4434			6.4568		1.1652	32.6835
1144.164649602	56.0061	39.9546				2.8784	0.0378		1.8681			5.4158	13.8012		13.6746
1147.1280463854			19.0211					6.6036			33.1508			1.5921
1150.0914431689	56.4406			99.4184	12.0198	2.9451				1.3156		5.6529	14.1067		13.973
1151.3972708907		39.0691	18.6567				0.0672	6.7522	1.7187		33.633
1152.6530098777	56.8742					3.0127						5.8953	14.4134	1.4308	14.2738
1156.5204043083			18.2982	99.3156	11.6044			6.9024		1.4747	34.1171
1159.4838010918	57.3069	38.188				3.0813	0.105		1.5761			6.143	14.7226		14.5772
1162.4471978752			17.9427					7.0544		1.6426	34.603			1.2666
1164.1548556718	57.7387			99.2039	11.165	3.2455	0.1512	7.4174	1.4404			6.2789	15.0344		14.883
1165.008764584			17.5904			3.4148					35.0908
1165.8625934823	57.7693	37.9902	17.6073	99.1121	11.1377	3.5704	0.179	7.8663	1.3872	1.8952	35.0753	6.4637	15.1483	1.198	15.0256
1168.8762390286	58.4086	37.2997	17.0853	98.999	10.7878	3.7565	0.24	8.237	1.262	2.0949	35.8963	6.8033	15.6635	1.0574	15.5361
1170.5838968251	59.0453	36.6123	16.5699	98.8794	10.4425	3.9482	0.3099	8.6158	1.145	2.3049	36.721	7.1518	16.1868	0.9254	16.0546
1172.6934647103	59.6793	35.9283	16.061	98.7535	10.1019	4.1455	0.3888	9.0025	1.0362	2.5252	37.5492	7.5092	16.7182	0.802	16.5813
1175.2550314191	59.8227	35.7735	15.9465	98.724	10.0253	4.1911	0.4079	9.0913	1.0127	2.5766	37.7376	7.5915	16.8398	0.7752	16.7019
1176.5608591409	59.966	35.619	15.8323	98.6942	9.9489	4.237	0.4275	9.1805	0.9896	2.6285	37.9261	7.6743	16.9619	0.7488	16.8229
1177.4147680532	60.1092	35.4646	15.7184	98.6641	9.8727	4.2831	0.4476	9.2702	0.9669	2.681	38.1147	7.7576	17.0843	0.7229	16.9443
1183.3414816062	60.2522	35.3105	15.605	98.6337	9.7969	4.3296	0.4681	9.3602	0.9447	2.734	38.3035	7.8413	17.2072	0.6975	17.0661
1184.647389342	60.395	35.1565	15.4918	98.603	9.7212	4.3764	0.4891	9.4506	0.9229	2.7876	38.4924	7.9255	17.3305	0.6725	17.1884
1187.2089560507	60.5377	35.0027	15.379	98.5719	9.6458	4.4234	0.5106	9.5415	0.9012	2.8416	38.6815	8.0101	17.4542	0.6479	17.311
1192.1311744309	60.6803	34.849	15.2665	98.5405	9.5706	4.4708	0.5325	9.6328	0.8798	2.8962	38.8707	8.0952	17.5783	0.6238	17.4341
1193.5877484413	60.8227	34.6956	15.1544	98.5088	9.4957	4.5185	0.5549	9.7244	0.8586	2.9514	39.06	8.1807	17.7028	0.6001	17.5575
1199.9665408318	60.9909	34.5144	15.0223	98.4709	9.4074	4.5753	0.5819	9.8333	0.8338	3.0173	39.2841	8.2825	17.8506	0.5727	17.7041
1201.6742786423	61.1589	34.3334	14.8906	98.4325	9.3194	4.6325	0.6096	9.9428	0.8094	3.084	39.5083	8.3849	17.9989	0.546	17.8512
1202.1262774658	61.3266	34.1527	14.7595	98.3937	9.2318	4.6901	0.638	10.0529	0.7852	3.1514	39.7327	8.488	18.1478	0.5198	17.9989
1203.3819364388	61.4942	33.9722	14.6288	98.3544	9.1446	4.7482	0.667	10.1635	0.7614	3.2195	39.9573	8.5917	18.2973	0.4943	18.1472
1206.3955819851	62.1073	33.3123	14.1533	98.2065	8.8272	4.965	0.779	10.5743	0.6767	3.4761	40.7828	8.9779	18.8507	0.4061	18.6962
1209.3588987546	62.7174	32.656	13.6846	98.0526	8.5145	5.1878	0.8997	10.9925	0.5964	3.7428	41.6098	9.3728	19.4116	0.3264	19.2528
1212.3222955381	63.3243	32.0037	13.2226	97.8929	8.2066	5.4166	1.0292	11.4182	0.5207	4.0195	42.4381	9.7763	19.9799	0.2553	19.8168
1217.0435988809	63.928	31.3554	12.7675	97.7272	7.9034	5.6515	1.1674	11.8513	0.4496	4.3064	43.2673	10.1885	20.5555	0.1928	20.3883
1217.4454289556	64.5189	30.7212	12.3264	97.5586	7.6097	5.8887	1.312	12.2846	0.3842	4.5987	44.0839	10.6025	21.1291	0.1398	20.9579
1218.7513366914	65.1066	30.0911	11.892	97.3843	7.3206	6.132	1.465	12.725	0.3236	4.9007	44.9007	11.0249	21.7096	0.0952	21.5346
1220.0069956644	65.6909	29.4652	11.4644	97.2044	7.0363	6.3815	1.6266	13.1724	0.2679	5.2125	45.7174	11.4555	22.2969	0.0591	22.1182
1222.5685623732	66.2718	28.8436	11.0437	97.0191	6.7568	6.6372	1.7966	13.6268	0.217	5.5341	46.5336	11.8945	22.891	0.0315	22.7088
1226.8378668925	66.8526	28.2227	10.6275	96.8271	6.4805	6.9009	1.9762	14.0907	0.1709	5.8675	47.3539	12.3443	23.4952	0.0123	23.3096
1228.545524689	67.4297	27.6063	10.2185	96.6297	6.2092	7.171	2.1644	14.5615	0.1301	6.2107	48.173	12.8024	24.1061	0.0018	23.9172
1229.801183662	68.0033	26.9945	9.8166	96.4267	5.9427	7.4478	2.3612	15.0392	0.0946	6.5638	48.9908	13.2688	24.7235	0	24.5316
1232.3627503708	68.5731	26.3874	9.4218	96.2184	5.6813	7.7314	2.5666	15.5237	0.0645	6.9268	49.8069	13.7434	25.3474	0.0069	25.1525
1236.63205489	69.1461	25.7777	9.0297	96.002	5.4218	8.0253	2.7833	16.021	0.0397	7.3042	50.631	14.2321	25.9854	0.0229	25.7878
1237.2849687509	69.7152	25.173	8.645	95.7801	5.1676	8.3264	3.0088	16.5251	0.0208	7.6918	51.4528	14.7292	26.6297	0.0479	26.4296
1238.3397927005	70.2803	24.5734	8.2679	95.5527	4.9186	8.6347	3.2431	17.036	0.0077	8.0893	52.272	15.2346	27.2803	0.082	27.078
1240.4995293346	70.8415	23.979	7.8985	95.3199	4.6749	8.9503	3.4863	17.5536	0.0007	8.4968	53.0883	15.7482	27.9371	0.1251	27.7327
1243.0610960434	71.4093	23.3784	7.5297	95.0771	4.432	9.2796	3.7433	18.0882	0	8.9226	53.9173	16.2802	28.6129	0.1785	28.4066
1248.9878095964	71.9729	22.7834	7.1691	94.8286	4.1947	9.6169	4.0094	18.6296	0.0058	9.3587	54.7428	16.8206	29.2948	0.2414	29.087
1250.2937173322	72.5321	22.1941	6.8165	94.5747	3.9632	9.9621	4.2848	19.1778	0.0183	9.805	55.5645	17.3693	29.9827	0.3139	29.7736
1250.6955474069	73.087	21.6105	6.4721	94.3152	3.7374	10.3153	4.5693	19.7327	0.0376	10.2616	56.3821	17.9263	30.6764	0.396	30.4663
1256.6725097227	73.6525	21.0171	6.1268	94.043	3.5115	10.6868	4.8711	20.3097	0.0647	10.7414	57.2177	18.5071	31.3952	0.4903	31.1844
1258.3802475332	74.2132	20.4299	5.7903	93.765	3.2918	11.0671	5.1826	20.8936	0.0993	11.2318	58.0485	19.0964	32.1198	0.5948	31.9087
1262.1974732149	74.7692	19.8492	5.4626	93.4813	3.0784	11.4563	5.5038	21.4844	0.1415	11.7329	58.8742	19.6941	32.8502	0.7096	32.639
1262.6494720385	75.3204	19.275	5.1438	93.192	2.8713	11.8545	5.8346	22.0819	0.1915	12.2446	59.6947	20.3002	33.586	0.8346	33.3752
1265.612868822	75.8611	18.7131	4.8371	92.9002	2.6727	12.2576	6.1715	22.6798	0.2488	12.7613	60.5012	20.908	34.3197	0.9685	34.1095
1267.772605456	76.3971	18.1579	4.5393	92.6029	2.4805	12.6699	6.5179	23.2841	0.3139	13.2882	61.3022	21.5238	35.0584	1.1125	34.8492
1269.028264429	76.9282	17.6093	4.2504	92.3001	2.2948	13.0914	6.8736	23.8948	0.3872	13.8253	62.0974	22.1474	35.802	1.2666	35.5943
1270.3341721648	77.4545	17.0675	3.9704	91.992	2.1156	13.5223	7.2388	24.5118	0.4686	14.3725	62.8866	22.7787	36.5504	1.4308	36.3445
1271.1880010631	77.9377	16.5716	3.7191	91.7018	1.9554	13.9299	7.5854	25.0888	0.5514	14.8883	63.6123	23.3703	37.2479	1.5921	37.044
1274.1513978466	78.4167	16.0817	3.4755	91.407	1.801	14.3458	7.9402	25.6711	0.6415	15.4126	64.3325	23.9682	37.9491	1.7622	37.7476
1275.4573055824	78.8914	15.5977	3.2398	91.1077	1.6524	14.7701	8.3029	26.2586	0.739	15.9454	65.0472	24.5724	38.654	1.941	38.4552
1278.4207023658	79.3619	15.1199	3.012	90.8039	1.5097	15.2028	8.6737	26.8512	0.844	16.4865	65.7563	25.1828	39.3624	2.1287	39.1666
1281.3840191353	79.8034	14.6733	2.8036	90.5121	1.38	15.6203	9.0321	27.4168	0.9504	17.0064	66.4222	25.7662	40.0362	2.3145	39.8436
1283.5438357834	80.2411	14.2322	2.6024	90.2163	1.2557	16.0456	9.3976	27.9868	1.0637	17.5336	67.083	26.355	40.7128	2.5082	40.5238
1286.4067350412	80.6749	13.7967	2.4084	89.9166	1.1369	16.4787	9.7703	28.5612	1.184	18.0682	67.7383	26.9489	41.3922	2.7098	41.2071
1289.0687192617	81.1049	13.367	2.2216	89.6129	1.0236	16.9197	10.1501	29.1398	1.3114	18.6099	68.3883	27.548	42.0743	2.9194	41.8934
1292.082364808	81.5139	12.96	2.0491	89.3177	0.92	17.3505	10.5213	29.6993	1.4404	19.1366	69.007	28.1277	42.7313	3.128	42.5548
1295.0456815775	81.9194	12.5583	1.8834	89.019	0.8216	17.7887	10.899	30.2625	1.5761	19.6698	69.6206	28.712	43.3905	3.344	43.2186
1295.8995904897	82.3213	12.162	1.7244	88.7166	0.7285	18.2345	11.2833	30.8295	1.7187	20.2095	70.229	29.3006	44.0517	3.5673	43.8849
1298.009078361	82.7196	11.7712	1.5722	88.4108	0.6406	18.6878	11.674	31.4003	1.8681	20.7555	70.8322	29.8936	44.7149	3.798	44.5534
1300.5706450697	83.1016	11.3982	1.4314	88.1114	0.5607	19.1338	12.0583	31.9561	2.0193	21.2899	71.411	30.4715	45.3585	4.0282	45.2024
1301.8765528055	83.4803	11.0305	1.2971	87.8088	0.4858	19.5869	12.4486	32.5153	2.1771	21.8301	71.9847	31.0533	46.0037	4.2653	45.8533
1303.584290616	83.8556	10.668	1.1692	87.5028	0.4161	20.0474	12.8449	33.0778	2.3415	22.3761	72.5535	31.6388	46.6505	4.5094	46.506
1304.4381195143	84.2275	10.3108	1.0477	87.1937	0.3516	20.5151	13.2473	33.6435	2.5127	22.9278	73.1172	32.2281	47.2986	4.7603	47.1605
1306.5476073855	84.5862	9.9684	0.9358	86.8897	0.2938	20.9774	13.6445	34.1972	2.6858	23.4701	73.661	32.8049	47.9306	5.0112	47.7989
1306.9996862231	84.9417	9.631	0.8301	86.5827	0.241	21.4468	14.0474	34.7538	2.8654	24.0176	74.1999	33.3851	48.5637	5.2686	48.4387
1309.5612529318	85.294	9.2988	0.7305	86.2727	0.1932	21.9232	14.4559	35.3134	3.0515	24.5703	74.734	33.9685	49.1978	5.5325	49.0798
1310.4150818301	85.6431	8.9717	0.6373	85.9597	0.1506	22.4067	14.87	35.8758	3.2443	25.1281	75.2632	34.555	49.8329	5.803	49.7221
1312.0725708778	85.9811	8.6572	0.5522	85.651	0.114	22.8861	15.28	36.4281	3.4392	25.678	75.7755	35.1311	50.4542	6.0736	50.3508
1312.9263997761	86.316	8.3477	0.4731	85.3394	0.0823	23.3724	15.6953	36.983	3.6405	26.2327	76.2832	35.71	51.0763	6.3505	50.9805
1314.6341375866	86.648	8.0433	0.4	85.0251	0.0557	23.8656	16.1159	37.5405	3.8483	26.792	76.7863	36.2916	51.6989	6.6336	51.611
1317.1957042953	86.9768	7.7439	0.333	84.7079	0.0342	24.3658	16.5417	38.1005	4.0626	27.356	77.2846	36.8759	52.3221	6.9229	52.2423
1318.0495331936	87.2962	7.4555	0.2732	84.3944	0.0181	24.8628	16.964	38.6518	4.2791	27.9131	77.7684	37.451	52.9333	7.2126	52.8617
1323.1726666111	87.6126	7.1721	0.2192	84.0781	0.007	25.3666	17.3914	39.2055	4.5021	28.4745	78.2477	38.0286	53.5448	7.5082	53.4816
1325.3324032452	87.9261	6.8936	0.1712	83.7593	0.0009	25.8772	17.8237	39.7614	4.7314	29.0402	78.7225	38.6084	54.1566	7.8099	54.102
1327.893969954	88.2366	6.6202	0.129	83.4378	0	26.3945	18.261	40.3196	4.9673	29.61	79.1928	39.1905	54.7685	8.1175	54.7228
1331.7111956357	88.5389	6.3565	0.0933	83.1195	0.0041	26.9095	18.6954	40.8702	5.2055	30.1738	79.6504	39.7645	55.3697	8.4255	55.333
1333.8207635209	88.8384	6.0977	0.0633	82.7986	0.0132	27.431	19.1345	41.4228	5.45	30.7414	80.1036	40.3405	55.971	8.7394	55.9435
1334.2727623445	89.135	5.8439	0.0391	82.4753	0.0274	27.9592	19.5783	41.9775	5.701	31.3129	80.5525	40.9184	56.5721	9.0589	56.554
1334.6745924192	89.4288	5.595	0.0207	82.1494	0.0467	28.4941	20.0267	42.5341	5.9584	31.8881	80.997	41.4982	57.173	9.3843	57.1645
1335.5284213175	89.7153	5.3549	0.0082	81.8263	0.0708	29.0271	20.4727	43.084	6.2181	32.4579	81.4302	42.0707	57.7644	9.7102	57.7655
1337.236159128	89.999	5.1197	0.0013	81.5008	0.1	29.5666	20.9232	43.6356	6.4842	33.0312	81.8593	42.6448	58.3554	10.0416	58.3664
1337.6882379655	90.28	4.8894	0	81.173	0.1343	30.1125	21.378	44.1891	6.7567	33.6079	82.2841	43.2205	58.946	10.3786	58.967
1341.1036335726	90.5583	4.664	0.0044	80.8428	0.1737	30.6649	21.8373	44.7443	7.0356	34.188	82.7047	43.7977	59.5361	10.7211	59.5674
1342.8112913691	90.83	4.4466	0.0143	80.515	0.2178	31.216	22.2945	45.2934	7.317	34.7632	83.1153	44.3683	60.1175	11.0643	60.159
1351.7516504684	91.099	4.2341	0.0297	80.1849	0.2669	31.7734	22.7558	45.8441	7.6047	35.3415	83.5217	44.9402	60.6982	11.4128	60.7501
1354.7150472519	91.3654	4.0265	0.0506	79.8526	0.3213	32.3371	23.2214	46.3963	7.8987	35.9228	83.9241	45.5134	61.2783	11.7667	61.3408
1356.4227850624	91.6291	3.8237	0.0771	79.5181	0.3809	32.9071	23.6911	46.95	8.1991	36.5071	84.3224	46.0877	61.8575	12.126	61.9308
1358.1304428589	91.8868	3.6284	0.1087	79.1856	0.4449	33.4761	24.159	47.4983	8.502	37.087	84.7117	46.6559	62.4288	12.486	62.5128
1359.4363505947	92.142	3.4379	0.1458	78.851	0.5141	34.0512	24.6309	48.0479	8.8113	37.6696	85.097	47.2252	62.9992	12.8511	63.0941
1360.6920095677	92.3945	3.2522	0.1884	78.5143	0.5886	34.6325	25.1067	48.5988	9.1268	38.2549	85.4784	47.7954	63.5686	13.2215	63.6745
1361.9477485546	92.6444	3.0715	0.2364	78.1755	0.6685	35.2198	25.5865	49.1511	9.4487	38.8429	85.8558	48.3665	64.137	13.597	64.2541
1364.1074851887	92.8889	2.8976	0.2892	77.8385	0.7526	35.8066	26.0648	49.6984	9.7732	39.4268	86.2251	48.9321	64.698	13.9734	64.8263
1368.376709694	93.1309	2.7285	0.3475	77.4994	0.8421	36.3993	26.5468	50.2468	10.104	40.0131	86.5905	49.4984	65.2579	14.3548	65.3975
1370.0844475045	93.3702	2.5643	0.4111	77.1584	0.9369	36.9978	27.0326	50.7964	10.4411	40.6018	86.952	50.0654	65.8165	14.7412	65.9676
1372.6460142133	93.6068	2.4049	0.4801	76.8153	1.0371	37.6022	27.522	51.347	10.7845	41.1927	87.3097	50.633	66.374	15.1325	66.5365
1373.047844288	93.8386	2.252	0.5538	76.4737	1.1417	38.2064	28.0103	51.8933	11.1306	41.7801	87.66	51.1956	66.9246	15.5249	67.0986
1376.0614098203	94.0677	2.1038	0.6328	76.1302	1.2517	38.8162	28.5021	52.4404	11.483	42.3695	88.0066	51.7586	67.4739	15.9222	67.6595
1378.5727277663	94.2942	1.9605	0.7171	75.7848	1.3671	39.4317	28.9974	52.9886	11.8416	42.9609	88.3494	52.3221	68.0218	16.3243	68.219
1379.3261391528	94.518	1.8221	0.8067	75.4374	1.488	40.0528	29.4963	53.5375	12.2065	43.5544	88.6885	52.8859	68.5682	16.7312	68.7772
1381.5863733126	94.7373	1.6897	0.9009	75.0912	1.6133	40.6741	29.9943	54.0827	12.5744	44.1446	89.0209	53.4453	69.1084	17.1394	69.3291
1384.549770096	94.954	1.5621	1.0003	74.7432	1.7441	41.3008	30.4956	54.6286	12.9484	44.7367	89.3496	54.0049	69.6471	17.5523	69.8796
1387.5633356284	95.1679	1.4394	1.105	74.3933	1.8804	41.9329	31.0003	55.1752	13.3287	45.3305	89.6747	54.5647	70.1841	17.9699	70.4284
1389.6728234996	95.379	1.3216	1.215	74.0417	2.0223	42.5703	31.5083	55.7225	13.7151	45.9259	89.996	55.1247	70.7194	18.3921	70.9757
1390.5267324118	95.586	1.2094	1.3294	73.6907	2.1688	43.2084	32.0159	56.2666	14.105	46.5188	90.3114	55.6808	71.2493	18.816	71.5174
1392.2343902084	95.7901	1.102	1.4491	73.338	2.321	43.8517	32.5267	56.8113	14.5009	47.1131	90.6232	56.2369	71.7774	19.2445	72.0573
1393.289214158	95.9914	0.9995	1.574	72.9835	2.4787	44.5	33.0406	57.3565	14.903	47.7089	90.9312	56.7931	72.3036	19.6774	72.5955
1396.0516158901	96.1898	0.9019	1.7041	72.6274	2.6422	45.1533	33.5576	57.9021	15.3112	48.306	91.2356	57.3491	72.8279	20.1149	73.1317
1397.3575236259	96.3843	0.8097	1.8387	72.2713	2.8105	45.8081	34.075	58.4455	15.7234	48.9014	91.5348	57.9022	73.3476	20.5546	73.6633
1399.9190903347	96.5757	0.7223	1.9786	71.9136	2.9846	46.4677	34.5954	58.9892	16.1416	49.498	91.8304	58.455	73.8653	20.9987	74.1929
1402.0286582199	96.7641	0.6398	2.1237	71.5542	3.1644	47.1321	35.1187	59.5332	16.5659	50.0957	92.1222	59.0077	74.3809	21.4472	74.7204
1405.8960526505	96.9492	0.5622	2.2739	71.1932	3.3501	47.801	35.6449	60.0774	16.9963	50.6944	92.4104	59.56	74.8944	21.9001	75.2458
1406.7499615628	97.1306	0.4898	2.429	70.8315	3.5412	48.4727	36.1726	60.6205	17.4316	51.2926	92.6941	60.1106	75.4043	22.3561	75.7676
1407.1517916375	97.3087	0.4222	2.5893	70.4682	3.7382	49.1489	36.703	61.1638	17.8729	51.8917	92.9741	60.6607	75.9121	22.8164	76.2871
1409.3115282715	97.4832	0.3596	2.7548	70.1032	3.9411	49.8293	37.2362	61.7071	18.3202	52.4917	93.2503	61.2104	76.4175	23.281	76.8043
1411.0191860681	97.6541	0.302	2.9254	69.7368	4.15	50.5139	37.7721	62.2505	18.7736	53.0924	93.5227	61.7595	76.9205	23.7498	77.3191
1413.9825828515	97.8215	0.2493	3.1015	69.3683	4.3651	51.2033	38.3112	62.7945	19.2334	53.6944	93.7916	62.3087	77.4215	24.2233	77.8319
1421.6672829779	97.9848	0.2015	3.2828	68.9983	4.5863	51.8967	38.8529	63.3383	19.6992	54.297	94.0566	62.8572	77.9201	24.701	78.342
1423.7767708491	98.1441	0.1588	3.4693	68.6268	4.8137	52.594	39.3971	63.882	20.1709	54.9001	94.3177	63.405	78.416	25.1828	78.8495
1426.3383375579	98.299	0.1212	3.661	68.2538	5.0472	53.2949	39.9438	64.4254	20.6486	55.5037	94.5748	63.9521	78.9093	25.6688	79.3543
1427.6442452937	98.4503	0.0884	3.8592	67.8768	5.2885	54.004	40.4966	64.9721	21.1354	56.1116	94.8295	64.5019	79.4029	26.162	79.8594
1428.0460753684	98.5968	0.0607	4.0628	67.4984	5.5362	54.7165	41.0517	65.5184	21.6282	56.7197	95.08	65.0507	79.8936	26.6593	80.3615
1429.7538131789	98.7382	0.0382	4.2716	67.1184	5.7903	55.4323	41.6093	66.0642	22.127	57.3281	95.3263	65.5987	80.3814	27.1606	80.8605
1432.3153798876	98.8741	0.0208	4.4857	66.737	6.0507	56.1513	42.1692	66.6095	22.6317	57.9366	95.5682	66.1456	80.8661	27.666	81.3562
1434.8768665825	99.0063	0.0085	4.7084	66.3484	6.3217	56.8839	42.7397	67.1623	23.15	58.5541	95.8092	66.6995	81.3547	28.1829	81.856
1437.4384332912	99.1321	0.0016	4.9366	65.9583	6.5994	57.6195	43.3125	67.7143	23.6743	59.1717	96.0455	67.2522	81.84	28.7039	82.3523
1440	99.2514	0	5.1702	65.5667	6.8838	58.3577	43.8874	68.2655	24.2047	59.7891	96.2769	67.8037	82.3218	29.2289	82.8448
