# Supplementary material for: Modelling with ANIMO: between fuzzy logic and differential equations
Source: BMC Syst Biol. 2016 Jul 27;10:56. doi: 10.1186/s12918-016-0286-z (PMC4962523; doi:10.1186/s12918-016-0286-z)
Supplement: Additional file 2 — ANIMOmodels and data for the case studies. (ZIP 152 kb) [file 12918_2016_286_MOESM2_ESM.zip › Model_and_data/Data_0TNFa_100EGF_24h.csv]

Time (min)	MEK_data	MEK_data_StdDev	ERK_data	ERK_data_StdDev	IRS1s_data	IRS1s_data_StdDev	IRS1y_data	IRS1y_data_StdDev	Akt_data	Akt_data_StdDev	FKHR_data	FKHR_data_StdDev	MK2_data	MK2_data_StdDev	JNK1_data	JNK1_data_StdDev	IKK_data	IKK_data_StdDev	Casp8_data	Casp8_data_StdDev	Casp3_data	Casp3_data_StdDev	Number_of_levels
0	1.2899242584	0.1484183225	0.8482673702	0.620751681	0.8408258682	0.0527573603	0.4637348665	0	3.0277242627	0.2688511425	0.0154886379	0.3313338421	0.094540024	0.0381996711	0.193194365	0.1106451031	2.5604171376	0.5096515392	0.369377257	0	7.5781963557	0.8219376353	15
5	13.1808136931	1.643974203	8.1763606171	1.0188378036	6.6333293983	1.1072508832	12.4211437126	2.5305471082	11.6721863968	3.0146111603	2.2016977367	0.1588436885	1.188893218	0.2502728783	0.7870180938	0.0547699877	2.6674056902	0.6330932364	0.2984461587	0.2709683324	8.9632749891	0.771345381
15	6.4289407981	0.2994901731	7.0074726372	0.6212509119	5.7809035547	0.4209098565	5.8575479409	1.8881580692	2.6095638252	0.7991475264	8.5056270224	1.016584803	0.1971609719	0.0467119736	0.7995935531	0.0731059496	2.7495738898	1.0170124527	0.4606046594	0.4702616941	8.1257249723	0.5928935171
30	3.3736648741	0.0549439377	4.6248414369	0.991226556	4.3232281403	0.3165692046	5.5311345838	0.4461533576	2.4612303013	1.4413307708	1.8958673592	1.4410153655	0.0982927479	0.0277885813	0.2482612206	0.052311879	2.6343238428	1.2983278629	0.6755406929	0.3213916929	7.7726869969	0.3173922501
60	2.2917692672	0.336231158	2.1675035319	0.4646358682	2.5359862249	0.4167073977	5.693091751	2.4186003578	2.7058811127	0.3400278381	0.6555983093	0.4044668878	0.1074228142	0.0712094429	0.1067926871	0.0403094367	2.4663550409	1.3081924682	0.6820151436	0.0545280793	7.5191641797	0.3018304028
90	2.3050979738	0.4670501964	1.4951724264	0.1772506448	0.9745365434	0.3874254231	2.2547490323	0.8643278099	2.5301132989	0.9907370829	1.1121981644	0.1913603061	0.0951735198	0.0059522583	0.0991629384	0.0422310835	2.280676699	0.5888878037	0.6010927389	0.5540800299	7.5476492379	0.3424689394
120	1.0858061377	0.2875263394	1.1287800798	0.3335489053	1.9910988514	0.3443460204	3.9969509653	3.5324233402	3.0124636601	0.4145226724	0	1.0885478691	0.1176527146	0.0452304913	0.0952174012	0.0120140943	2.0011041827	0.7266120555	0.5456422062	0.9450800239	8.1358959449	1.056625304
240	1.0979460069	0.0753414212	1.5137062213	0.7103060345	1.2767457379	0.5554205428	6.4554775708	2.2330810806	4.1139978557	1.5159985845	0.4558665611	2.0010681713	0.1775422697	0.0632788901	0.2314662613	0.0458561672	3.6127437607	1.0153741588	0.4714459284	0.4530231001	5.9890050908	0.894900774
480	2.1177002172	0.5736683877	1.8980395258	0.2425537053	1.8400630127	0.3738002822	5.9330396391	1.5259394052	3.2070131127	1.5504036997	1.2246053588	1.0866434875	0.2139602465	0.0808061966	0.3908415729	0.0057708273	1.9219068256	0.4311249086	0.6046089703	0.4911110156	6.9015371207	0.8093353184
720	1.0920837509	0.2295213896	1.8241816271	0.9434106983	2.3069750624	0.2722187485	0.5831675468	0.0967392737	5.1350153773	1.2248019894	1.0933922822	0	0.3362745541	0.0435888491	0.5042668625	0.105017281	2.5082147854	0.9062322752	1.01457949	0.6760445098	7.5641864531	0.5175533804
960	1.1079884648	0.7743298419	1.4572214797	0.5998420612	1.7478495033	0.0393506629	1.9197408081	0.8029103519	5.465377024	1.1102142778	1.7652344572	0	0.4148918108	0.093742082	0.2967511921	0.0761538516	1.7150801289	0.5776556265	1.1363209767	0.7399361446	7.6619648947	0.3526604842
1200	1.9522617736	0.3548441321	2.0168329768	1.5709982456	1.4183907003	0.3722372512	1.1274487505	0.5704095422	3.9496140449	2.0412125109	0.5806072001	0	0.269926186	0.0351427347	0.2169666587	0.0663999315	2.4681881678	0.7947833668	1.5886135924	0.5663034673	8.3746945102	1.1171054237
1440	1.5430398935	0.4923307552	1.8852287132	0.265110144	0.9239397016	0.0520343775	1.1874002047	0.317730571	4.8408993592	1.0549269257	0.2710791678	0	0.1820094536	0.0113577909	0.1185918305	0.0802930815	2.0488590337	0.1434672115	1.5511906619	0.6970786506	9.3328422474	0.7087027165
