# Supplementary material for: Modelling with ANIMO: between fuzzy logic and differential equations
Source: BMC Syst Biol. 2016 Jul 27;10:56. doi: 10.1186/s12918-016-0286-z (PMC4962523; doi:10.1186/s12918-016-0286-z)
Supplement: Additional file 2 — ANIMOmodels and data for the case studies. (ZIP 152 kb) [file 12918_2016_286_MOESM2_ESM.zip › Model_and_data/Data_100TNFa_0EGF_24h.csv]

Time (min)	JNK1_data	JNK1_data_StdDev	MK2_data	MK2_data_StdDev	IKK_data	IKK_data_StdDev	Casp3_data	Casp3_data_StdDev	Casp8_data	Casp8_data_StdDev	MEK_data	MEK_data_StdDev	ERK_data	ERK_data_StdDev	P-EGFR_data	FKHR_data	FKHR_data_StdDev	Akt_data	Akt_data_StdDev	IRS1S_data	IRS1S_data_StdDev	IRS1Y_data	IRS1Y_data_StdDev	Number_of_levels
0	0.2433	0.1614460256	0.1686	0.0321515124	3.6238	0.7773	7.5781963557	0.2178141929	0.015197626	0.0405467341	1	0.3350903993	0.7773220212	0.4584997347	3.9444237994	0.5856749386	0.3313338421	2.8867026615	0.9191320229	0.8408258682	0.1593345987	0.4637348665	0.0760865821	15
5	2.2157	0.3270407511	3.7691	0.5261923256	3.7669	0.56	6.8627488129	1.1043557307	0	0	1.4857649455	0.4161399508	1.8555909796	0.5922492654	4.2525083275	0.4089604424	0.1588436885	2.9458143741	0.4249120372	1.4816845237	0.2195237314	0.7767867906	0.1841759328
15	13.437	0.96472965	8.1383	1.4287245889	4.4202	0.1881	5.6564020199	1.4383524937	0	0	4.1718316775	0.5334156154	7.7642249694	0.471958814	4.2215813931	6.9141755943	1.016584803	3.8572564726	0.139635736	9.5075284266	0.4431159514	0.8815642692	0.1197620999
30	5.3508	0.6913916915	4.8658	0.9241052779	5.707	2.0217	5.0988164584	1.9700270428	0.0364807013	0.0631864281	2.2096850431	0.5398745899	4.4037925636	0.3700448454	4.2221992643	6.3146122787	1.4410153655	2.1452924858	0.3265923519	7.6656803544	1.1735234941	0.7340412265	0.2619443347
60	0.3942	0.1108760438	1.9647	0.5318248261	3.5914	0.9345	7.2855079506	0.5590437073	0.092331941	0.1599236129	1.6505025619	0.3749241916	1.9685570803	0.2995287173	3.7761613095	0.8124054413	0.4044668878	1.7785557602	0.1298641223	3.3964928193	0.3656244629	0.5173569129	0.0944918135
90	0.7254	0.1656739278	2.3312	0.0763039717	3.3671	1.4447	7.2277669612	2.4039879845	0.1061134776	0.1837939345	1.6670377559	0.7735728856	1.8529285764	0.2990789916	3.6670167938	0.129972964	0.1913603061	2.5622058577	0.4864586691	1.7627365902	0.6119655591	0.4322218759	0.3600784299
120	0.6306	0.137605397	1.4959	0.2310806702	3.4909	1.2807	3.2587940718	0.3499876771	0.6986793614	0.3342665238	2.6541024211	0.316946336	1.2997776762	0.2917082588	3.9276474192	7.1841136525	1.0885478691	2.5523948876	0.5068320967	1.7152079385	0.248784114	0.6434400421	0.1277462315
240	1.1144	0.306287247	0.7605	0.074996108	3.7382	2.0476	5.5533853408	0.7209993293	1.6677817768	0.2212603643	2.6174696777	0.3027700841	1.4068851192	0.4642589042	3.7830201991	4.1758566985	2.0010681713	2.241487675	0.2022408096	1.1225620272	0.1704376809	1.2470553263	0.3145348888
480	1.032	0.081249384	0.7886	0.1391682974	5.1814	0.1813	7.9667783601	0.8214446596	9.8675153217	2.2939301769	2.4858399546	0.5242884559	1.8859624974	0.0329018361	4.3742149754	5.262636609	1.0866434875	3.1331354406	0.7754017047	1.3150191504	0.0464512083	1.1692897357	0.1269221452
720	0.5212	0.0115668916	0.3008	0.0639069393	5.3547	1.5729	10.5010590227	0.4873892791	12.3531176145	0.9609404719	1.9385929258	0.1214939289	2.0901948324	0.4478111791	4.7848378896	0	0	3.0335755689	0.5926307577	0.9088503751	0.1393676559	0.8859014386	0.0922792104
960	0.2963	0.0727285997	0.1816	0.0432668971	5.8783	1.0076	11.4597758109	0.3298344371	12.6073935275	1.0095420672	1.8250808764	0.3351230602	1.8036960759	0.1618403608	4.8958806616	0	0	2.9159920444	0.319648781	0.7532977303	0.0493243044	0.8070655365	0.0480804842
1200	0.2523	0.1068477024	0.2101	0.0731345223	6.7175	1.4751	12.3620965464	0.5045915637	13.5284982961	1.2807863778	1.7197862369	0.0153804767	1.6443081509	0.327501921	5.2795596101	0	0	2.9252018258	0.4458040683	0.648629535	0.0962879278	0.7639299056	0.0679232953
1440	0.1184	0.0590690516	0.106	0.0135536654	10.6111	3.8027	12.7332763592	0.3239612804	13.7996371636	0.7377016694	1.5870828331	0.0780930218	2.0398568764	0.7129279896	6.5611371432	0	0	3.9554939177	1.0976610409	0.3991490011	0.0350556246	0.3546832927	0.2866362724
