# Supplementary material for: Modelling with ANIMO: between fuzzy logic and differential equations
Source: BMC Syst Biol. 2016 Jul 27;10:56. doi: 10.1186/s12918-016-0286-z (PMC4962523; doi:10.1186/s12918-016-0286-z)
Supplement: Additional file 2 — ANIMOmodels and data for the case studies. (ZIP 152 kb) [file 12918_2016_286_MOESM2_ESM.zip › Model_and_data/Data_100TNFa_24h_IL-1a.csv]

Time (min)	IL-1a_data	IL-1a_data_StdDev	Number_of_levels
0	0	0	40
5	0	0
15	0	0
30	0	0
60	0	0
90	0	0
120	0	0
240	0	0
480	0	0
720	1	0
960	6	0.7
1200	17	1.5
1440	32	0.5
