# Supplementary material for: Modelling with ANIMO: between fuzzy logic and differential equations
Source: BMC Syst Biol. 2016 Jul 27;10:56. doi: 10.1186/s12918-016-0286-z (PMC4962523; doi:10.1186/s12918-016-0286-z)
Supplement: Additional file 2 — ANIMOmodels and data for the case studies. (ZIP 152 kb) [file 12918_2016_286_MOESM2_ESM.zip › Model_and_data/Data_5TNFa_10C225_2h_MK2_JNK1.csv]

Time (min)	JNK1_data	JNK1_data_StdDev	MK2_data	MK2_data_StdDev	Number_of_levels
0	0.2258856113	0.0295490604	0.1179296165	0.0415392405	15
5	0.3691539546	0.0597343135	0.2984606517	0.0629491846
15	0.6278345396	0.025442602	1.3895781627	0.0851350174
30	0.7170661146	0.0489779215	2.1952169523	0.0969907786
60	0.2979338798	0.064352806	0.5543986965	0.0049864293
90	0.3179187304	0.1138175178	0.4174352543	0.0518460622
120	0.2644355417	0.0339716248	0.2474863965	0.0893357782
