# Supplementary material for: Modelling with ANIMO: between fuzzy logic and differential equations
Source: BMC Syst Biol. 2016 Jul 27;10:56. doi: 10.1186/s12918-016-0286-z (PMC4962523; doi:10.1186/s12918-016-0286-z)
Supplement: Additional file 2 — ANIMOmodels and data for the case studies. (ZIP 152 kb) [file 12918_2016_286_MOESM2_ESM.zip › Model_and_data/Data_5TNFa_2h_MK2_JNK1.csv]

Time (min)	JNK1_data	JNK1_data_StdDev	MK2_data	MK2_data_StdDev	Number_of_levels
0	0.3387049732	0.0367461228	0.2428314211	0.0953957295	15
5	0.7769081785	0.0677360887	0.7133913859	0.0777612691
15	4.2537154646	1.4734919929	5.671287436	1.1083401694
30	3.9247088664	0.9647753044	5.1771613753	0.3394271917
60	0.5681224165	0.0902922768	0.7124654704	0.0554616478
90	0.7409924262	0.1897217981	1.0623284102	0.0556764784
120	0.6588425582	0.0766744509	0.8432315628	0.1142627547
