# Supplementary material for: Modelling with ANIMO: between fuzzy logic and differential equations
Source: BMC Syst Biol. 2016 Jul 27;10:56. doi: 10.1186/s12918-016-0286-z (PMC4962523; doi:10.1186/s12918-016-0286-z)
Supplement: Additional file 2 — ANIMOmodels and data for the case studies. (ZIP 152 kb) [file 12918_2016_286_MOESM2_ESM.zip › Model_and_data/Data_TNFa100_EGF100_24h.csv]

Time (min)	IKK_data	IKK_data_StdDev	MK2_data	MK2_data_StdDev	JNK1_data	JNK1_data_StdDev	Casp8_data	Casp8_data_StdDev	Casp3_data	Casp3_data_StdDev	P-EGFR_data	MEK_data	MEK_data_StdDev	ERK_data	ERK_data_StdDev	IRS1s_data	IRS1s_data_StdDev	IRS1y_data	IRS1y_data_StdDev	Akt_data	Akt_data_StdDev	FKHR_data	FKHR_data_StdDev	Number_of_levels
0	2.5106535959	0.5203460856	0.0877784253	0.0308635313	0.1418787897	0.041645367	0.271587395	0.0674052822	7.5781963557	0.3300465103	3.9444237994	1.2899242584	0.3350903993	1.1250743182	0.1668376958	0.8408258682	0.1593345987	0.4637348665	0.221403351	2.1038356609	0.3610797359	0.9410280552	0.6256120099	15
5	3.5218637504	0.1085456514	5.6726280478	1.061024458	4.3846468498	1.1559931431	0.3419849413	0.0977136488	6.6856950821	2.5916578066	4.4332519068	6.0922865121	0.4161399508	13.7706706473	0.3468256121	5.2989152575	0.2195237314	5.6419713902	4.7152521523	6.7614377277	1.3300850951	4.567003	3.7337969303
15	4.0660592951	0.9373484241	8.4516010313	1.4406030427	12.7114243565	0.1427569102	0.258075589	0.0855127961	6.5380778937	2.6883927062	4.4849062403	3.7519552488	0.5334156154	12.7496813373	1.0281224303	8.1508304079	0.4431159514	3.0470150098	1.6273069973	2.9607687128	0.802742285	12.6984721305	1.1869020883
30	4.2552877674	1.4099613115	4.6387510639	0.5154273314	5.9713574634	0.4039829079	0.0289505137	0.0501437607	7.3598352915	2.1104771688	4.188884196	2.1277729688	0.5398745899	8.9596593249	0.612814064	6.7328611537	1.1735234941	1.8578581997	1.1687975263	2.1080852211	0.2036512872	10.5651497257	4.1578653993
60	4.060800284	1.15508431	1.7267589435	0.1553376756	0.4501341761	0.0804679487	0.1814012111	0.1131509681	8.1425847411	2.9914720165	3.8481923942	1.9622530815	0.3749241916	5.1743039223	0.4538234904	4.2503978812	0.3656244629	1.6937924177	1.4943597176	2.4597063925	0.7537929351	2.017785848	0.9841067605
90	2.7301469063	0.5175189459	1.5393023052	0.1224723394	0.3405658895	0.0396307305	0.2731597785	0.1194720643	8.8236518826	2.8969494954	3.6656517941	1.6742230779	0.7735728856	3.7928200653	0.1931411147	3.4989726642	0.6119655591	1.2390674482	0.7657295533	2.3384099769	0.2558333255	1.2484914579	0.22811128
120	1.8035492999	0.2800673963	1.1269323753	0.2499219929	0.2534331425	0.073045164	0.3493788878	0.0894263653	10.4672888325	1.5763646251	3.4278104779	1.4963475763	0.316946336	1.6666210779	0.2291826314	1.853271752	0.248784114	0.8704962257	0.1865271542	2.0897844455	0.4327022538	1.4937445586	0.4880442523
240	2.697012073	1.1843409104	0.8648359551	0.1122300578	0.4681082774	0.0690982276	1.9843849402	0.3429455304	10.7891702383	1.1283288293	3.034789831	1.629720866	0.3027700841	3.5729055426	0.8882116377	2.2075839279	0.1704376809	0.8446807945	0.3239777517	4.4832172881	1.3510270052	1.5187119824	0.8027610175
480	3.0713223735	0.9172408307	0.930182789	0.1996132446	0.840515355	0.1838654356	6.0997563889	0.6149387114	11.1147079059	1.2392354628	3.7523184799	1.5856133767	0.5242884559	3.8036569608	0.3979113957	1.8641081405	0.0464512083	1.5424369143	0.6472021287	3.4674170666	0.4993406478	1.0172735156	1.0655009415
720	5.9139487066	1.6388747961	0.3760172443	0.0618064359	0.3050649113	0.0682345563	9.3174813819	0.6083569296	11.4293593581	0.7954675826	4.8937836663	1.1781840164	0.1214939289	4.5024629313	1.0036425238	0.9877046759	0.1393676559	1.1376371844	0.6145266823	2.8802144545	0.235578044	0	0
960	6.1570993421	1.2529622748	0.2023188482	0.020436521	0.1671564891	0.0766925893	12.6047626448	1.2667409229	10.8439705027	0.6432703463	4.6242589871	1.2556120323	0.3351230602	3.6885886859	0.4121750768	0.8706802284	0.0493243044	1.5558505722	1.3481423546	2.9367072014	0.3404290247	0.039176761	0.0410119016
1200	4.4490040882	1.4888831746	0.1341042917	0.0274799229	0.0922424682	0.0128465809	12.2341588373	0.6816115245	11.0900843568	0.4570817532	4.0632267942	0.9978734136	0.0153804767	4.4950833017	1.4972437117	0.5684643137	0.0962879278	0.2429605278	0.1475037805	1.9092653156	0.2018318214	0	0
1440	4.5666700477	0.7401130075	0.1361193511	0.0386989668	0.0305407173	0.067669376	13.9482534722	0.59691953	11.1428327957	1.0113267216	4.9281512951	1.0319805895	0.0780930218	3.3832197386	0.7688000792	0.5164907812	0.0350556246	0.5872891046	0.4220038589	2.447062122	0.5675445788	0	0
